# Supplementary material for: Global profiling of ribosomal protein acetylation reveals essentiality of acetylation homeostasis in maintaining ribosome assembly and function
Source: Nucleic Acids Res. 2023 Sep 23;51(19):10411–27. doi: 10.1093/nar/gkad768 (PMC10602876; doi:10.1093/nar/gkad768)
Supplement: gkad768_Supplemental_Files [file gkad768_supplemental_files.zip]

Archive with 5 entries (5 files):
- supplementary figure and legend-20230812.pdf
- Supplementary Table 1.xlsx
- Supplementary Table 2.xlsx
- Supplementary Table 3.xlsx
- Supplementary Table 4.xlsx
