# Supplementary material for: Global profiling of ribosomal protein acetylation reveals essentiality of acetylation homeostasis in maintaining ribosome assembly and function
Source: Nucleic Acids Res. 2023 Sep 23;51(19):10411–27. doi: 10.1093/nar/gkad768 (PMC10602876; doi:10.1093/nar/gkad768)
Supplement: gkad768_Supplemental_Files [file gkad768_supplemental_files.zip › Supplementary Table 1.xlsx]

## Sheet: Sheet1
	Table S1. Bacterial Strains and Plasmids Used in this Study
	Strains	Relevant characteristics	Source
	Escherichia coli
	DH5α	Host strain used for generation and propagation of plasmid constructs	Laboratory stock
	BL21	Host strain used for expression of proteins	Laboratory stock
	Salmonella enterica serovar Typhimurium
	14028s	wild-type	ATCC
	Δpat	Δpat	Laboratory stock
	ΔcobB	ΔcobB	Laboratory stock
	Δacka	Δacka	Laboratory stock
	Δacka-pta	Δacka-pta	Laboratory stock
	eWT	rplL-his chromosome mutation	This study
	rpll-65Q	rplL-K65Q-his chromosome mutation	This study
	rpll-65R	rplL-K65R-his chromosome mutation	This study
	rpll-70Q	rplL-K70Q-his chromosome mutation	This study
	rpll-70R	rplL-K70R-his chromosome mutation	This study
	Plasmids
	pCP20	reppSC101ts l cI857 FLP AmpR CmR	Laboratory stock
	pKD3	repR6Kg AmpR FRT CmR FRT	Laboratory stock
	pKD4	repR6Kg AmpR FRT KmR FRT	Laboratory stock
	pKD46	reppSC101ts AmpR ParaBAD-gbexo	Laboratory stock
	pET22a-pat	Expression of protein Pat	Laboratory stock
	pET28a-cobB	Expression of protein CobB	Laboratory stock
	pSUMO-rplX	Expression of protein L24	This study
	pSUMO-rplXK33Q	Expression of protein L24 K33Q	This study
	pSUMO-rplXK33R	Expression of protein L24 K33R	This study
	pSUMO-rplXK33A	Expression of protein L24 K33A	This study
	pCW1	Encoding of 23S rRNA	(Brian R and C Jewett, 2014)
	pQE80-tufA	Expression of protein EF-Tu	This study
	pQE80-fusA	Expression of protein EF-G	This study
	pQE80-tsf	Expression of protein EF-Ts	This study
	pSUMO-rplL	Expression of protein L7/12	This study
	pSUMO-rplLK65Q	Expression of protein L7/12 K65Q	This study
	pSUMO-rplLK65R	Expression of protein L7/12 K65R	This study
	pSUMO-rplLK70Q	Expression of protein L7/12 K70Q	This study
	pSUMO-rplLK70Q	Expression of protein L7/12 K70R	This study
	pZS- Ptet -m-TGA-y	Dual-fluorescence reporters	(Yongqiang Fan, 2017)
