# Supplementary material for: Global profiling of ribosomal protein acetylation reveals essentiality of acetylation homeostasis in maintaining ribosome assembly and function
Source: Nucleic Acids Res. 2023 Sep 23;51(19):10411–27. doi: 10.1093/nar/gkad768 (PMC10602876; doi:10.1093/nar/gkad768)
Supplement: gkad768_Supplemental_Files [file gkad768_supplemental_files.zip › Supplementary Table 2.xlsx]

## Sheet: Sheet1
	Table S2. Primers Used in this Study
	Primer name	Primer Sequence
	rpll-his knock in F1	AATTGCACGCCTGATGGCAA
	rpll-his knock in R1	GAAGCAGCTCCAGCCTACACTTAATGATGATGATGATGATGTTTAACTTCAACTTCAGCGCC
	rpll-his knock in F2	GGCGCTGAAGTTGAAGTTAAACATCATCATCATCATCATTAAGTGTAGGCTGGAGCTGCTTC
	rpll-his knock in R2	TGCAACCGGAAGGGTTGGCCCATATGAATATCCTCCTTAGTT
	rpll-his knock in F3	AACTAAGGAGGATATTCATATGGGCCAACCCTTCCGGTTGCA
	rpll-his knock in R3	ACGTACTGCAGCTCGGAATT
	65Q-R1	CTGCTTTGATAACAGCAACTTGGTTAGCGCCAGCAGCTTTC
	65Q-F2	GAAAGCTGCTGGCGCTAACCAAGTTGCTGTTATCAAAGCAG
	65R-R1	CTGCTTTGATAACAGCAACTCGGTTAGCGCCAGCAGCTTTC
	65R-F2	GAAAGCTGCTGGCGCTAACCGAGTTGCTGTTATCAAAGCAG
	70Q-R1	CAGTTGCGCCACGTACTGCTTGGATAACAGCAACTTTGTTA
	70Q-F2	TAACAAAGTTGCTGTTATCCAAGCAGTACGTGGCGCAACTG
	70R-R1	CAGTTGCGCCACGTACTGCTCGGATAACAGCAACTTTGTTA
	70R-F2	TAACAAAGTTGCTGTTATCCGAGCAGTACGTGGCGCAACTG
	pSUMO-rplX F	TCTCGGATCCATGGCAGCGAAAATCCGTCG
	pSUMO-rplX R	TCTCCTCGAGTTACTTGATAGTTTCGCTGT
	pSUMO-rplX K33Q F	GTCCTGTCTTCCGGCCAGGTCATTGTTGAAGGT
	pSUMO-rplX K33Q R	ACCTTCAACAATGACCTGGCCGGAAGACAGGAC
	pSUMO-rplX K33R F	GTCCTGTCTTCCGGCCGGGTCATTGTTGAAGGT
	pSUMO-rplX K33R R	ACCTTCAACAATGACCCGGCCGGAAGACAGGAC
	pSUMO-rplX K33A F	GTCCTGTCTTCCGGCGCGGTCATTGTTGAAGGT
	pSUMO-rplX K33A R	ACCTTCAACAATGACCGCGCCGGAAGACAGGAC
	pSUMO-rplLF	TCTCGGATCCATGTCTATCACTAAAGATC
	pSUMO-rplLR	TCTCCTCGAGTTATTTAACTTCAACTTCAG
	pSUMO-rplL K65Q F	GCTGCTGGCGCTAACCAAGTTGCTGTTATCAAAG
	pSUMO-rplL K65Q R	CTTTGATAACAGCAACTTGGTTAGCGCCAGCAGC
	pSUMO-rplL K65R F	GCTGCTGGCGCTAACCGAGTTGCTGTTATCAAAG
	pSUMO-rplL K65R R	CTTTGATAACAGCAACTCGGTTAGCGCCAGCAGC
	pSUMO-rplL K70Q F	AAAGTTGCTGTTATCCAAGCAGTACGTGGCGCA
	pSUMO-rplL K70Q R	TGCGCCACGTACTGCTTGGATAACAGCAACTTT
	pSUMO-rplL K70R F	AAAGTTGCTGTTATCCGAGCAGTACGTGGCGCA
	pSUMO-rplL K70R R	TGCGCCACGTACTGCTCGGATAACAGCAACTTT
	pQE80-tufA F	GTGTCTAAAGAAAAATTTGAAC
	pQE80-tufA R	TATAGGCCGGCCTGCCCAGAACTTTAGCAACAAC
	pQE80-fusA F	ATGGCTCGTACAACACCCAT
	pQE80-fusA R	TATAGGCCGGCCTTTTACCACGGGCTTCGATTAC
	pQE80-tsf F	ATGGCTGAAATAACCGCATC
	pQE80-tsf R	TATAGGCCGGCCTGGACTGCTTAGACATCGCAGC
	RT-acrA F	CGATTAGCGGTCGTATTGGT
	RT-acrA R	CCTGTTTCAGCGAACCATTT
	RT-tolC F	TGGGTTTAGGTGCCGACTAC
	RT-tolC R	GCTTTTTCTTGCAGGGTGAG
	RT-ramA F	GCGTGAACGGAAGCTAAAAC
	RT-ramA R	GGCCATGCTTTTCTTTACGA
