# Supplementary material for: Global profiling of ribosomal protein acetylation reveals essentiality of acetylation homeostasis in maintaining ribosome assembly and function
Source: Nucleic Acids Res. 2023 Sep 23;51(19):10411–27. doi: 10.1093/nar/gkad768 (PMC10602876; doi:10.1093/nar/gkad768)
Supplement: gkad768_Supplemental_Files [file gkad768_supplemental_files.zip › Supplementary Table 3.xlsx]

## Sheet: Sheet1
Table S3. Quantatitative analysis of ribosome proteins acetylation by LC-MS/MS
Proteins	Average WT=1.0	Average Δpat	Average ΔcobB	Average ΔackA	Average WT=5.0	Average WT=0.4
S1 K528	69236000	3908500	8.20297e+07	5.80287e+08	0	0
S1 K115	3.63693e+07	5354500	5.17747e+07	428600000	1.69883e+07	945620
S1 K196	0	0	2206250	15451000	0	0
S1 K150	4.65023e+06	1316215	9808700	1.01484e+08	0	0
S1 K155	12428500	0	0	0	0	0
S1 K158	1.66167e+08	2.34103e+07	183150000	1.55867e+09	0	0
S1 K450	0	0	0	11781000	0	0
S1 K457	1.58123e+07	2.53627e+06	2.74067e+07	7.65943e+07	0	0
S1 K464	1.55429e+07	1489150	14810100	1.76026e+08	5168000	0
S1 K370	0	0	3586300	32376000	0	0
S1 K244	0	0	1240105	3591450	0	0
S1 K347	9.57757e+07	0	1.04717e+08	0	0	0
S1 K350	2.51847e+07	2.70777e+06	3.20593e+07	5.01573e+08	1.17823e+07	265290
S1 K363	5.11817e+07	10047300	6.25783e+07	1.04853e+09	50864000	840217
S1 K449	74792000	948847	102948000	1.55953e+09	6463400	2.56437e+06
S1 K272	4.74303e+07	5.84387e+06	6.18633e+07	1.16667e+09	3.21067e+07	2.1071e+06
S1 K279	1.21893e+08	1.90657e+07	1.57777e+08	1797300000	9.43807e+07	2599970
S1 K260	2.40033e+06	0	3.40907e+06	0	0	0
S1 K229	0	0	0	4971000	0	0
S2 K81	21372000	2.93423e+06	29615000	2.64993e+08	1.71667e+07	618507
S2 K128	8.28053e+07	1.10742e+07	1.19367e+08	1.69717e+09	2.98927e+07	1.59238e+06
S2 K11	7.08317e+07	8.78077e+06	97687000	7.91623e+08	1.60037e+07	4.96913e+06
S2 K143	9.72427e+06	792117	1.24633e+07	6.92377e+07	0	0
S2 K73	23789000	4.37123e+06	3.36737e+07	3.58283e+07	19491000	1.37152e+06
S2 K37	3.23017e+06	0	7522400	43730000	3154650	0
S2 K45	15961900	0	5984250	9.78133e+07	6.96007e+06	0
S2 K59	1.86287e+07	0	6.83763e+06	2.55873e+08	4871150	0
S2 K105	51022000	5323200	1.70733e+07	1.28187e+09	4.38207e+07	1029530
S2 K115	0	0	0	9.37333e+06	0	0
S3 K38	1.45503e+07	2.35833e+06	24082000	192120000	10499500	0
S3 K45	0	0	0	0	4.71823e+07	5.47947e+06
S3 K49	0	0	0	0	1.67367e+08	1.0273e+07
S3 K62	0	0	0	0	12066000	517650
S3 K79	0	0	0	0	7.23743e+07	0
S3 K86	0	0	0	4.61012e+07	0	0
S3 K108	0	0	0	0	8158300	0
S3 K114	0	0	0	0	8158300	0
S3 K147	0	0	0	0	66163000	0
S3 K219	43845000	3.56743e+06	55032000	9.47343e+08	0	3627230
S3 K225	0	0	6.47777e+07	0	0	0
S3 K62	1.68083e+07	2.98053e+06	2.95763e+07	314930000	0	0
S3 K204	3608150	0	2811900	8577650	0	0
S4 K31	1.22473e+07	1529300	2.11327e+07	12910500	0	0
S4 K33	0	0	0	2.16483e+07	0	0
S4 K22	4782400	0	8.02783e+06	8131350	4917500	340060
S4 K167	0	0	0	2.92397e+08	1.23503e+07	1.64873e+06
S4 K177	2.57937e+07	3551400	3.60717e+07	475500000	1.95933e+07	755315
S4 K183	7.72473e+07	7633600	1.05168e+08	1506200000	48732000	3.42997e+06
S4 K77	2.86137e+07	4.69367e+06	37359000	4.09213e+08	35191500	2.01263e+06
S4 K121	1697750	0	6.29877e+06	3628250	0	0
S5 K6	66856000	5936100	3.63867e+08	0	18957500	7622650
S5 K14	14059000	2359200	2.22383e+07	94391000	7859600	1525560
S5 K156	3.94867e+06	0	10405800	0	6.98763e+06	0
S5 K126	13720100	0	7.04553e+06	9.02413e+06	0	0
S5 K62	8.36543e+06	2.44098e+06	12718500	5.88873e+07	0	0
S5 K86	0	0	0	5.47937e+07	0	0
S5 K52	2.97453e+07	0	0	39310000	0	0
S6 K104	4.67837e+07	3.69783e+06	1.92793e+08	1.70683e+08	7322100	3.69863e+06
S6 K53	45259000	8.85637e+06	6.45093e+07	504390000	30150000	902920
S6 K93	3942800	0	6.12927e+06	4.80687e+07	0	0
S6 K35	1.81733e+08	20727000	1.97483e+08	2809900000	1.06495e+08	11414300
S7 K35	9.84507e+06	801440	1.15327e+07	1.55663e+07	5.97297e+06	407833
S7 K114	59353000	6320700	86571000	9.47613e+08	0	0
S7 K17	13622000	1895740	16242000	219830000	1.04283e+07	1069945
S7 K131	8.57463e+06	2.39823e+06	8.78517e+06	1.62253e+08	6591600	1910900
S7 K136	0	0	2668150	3.59153e+07	0	0
S7 K149	67615000	9.43083e+06	1.0429e+08	1009370000	2.15383e+07	2.91067e+06
S7 K76	2711850	0	0	17184100	0	0
S7 K56	0	0	0	3268300	0	0
S8 K31	3.63303e+07	3720200	4.22897e+07	2.94663e+08	2.22863e+07	1.97117e+06
S8 K41	6.56443e+06	0	5493700	57632000	4669200	0
S8 K22	9288900	0	8224750	8.40677e+07	4273950	0
S8 K69	4.17613e+07	8.02207e+06	64826000	4.59777e+08	34090000	3400400
S9 K27	4.66183e+07	2.99083e+06	4.11103e+07	5.17867e+08	22450000	4495800
S9 K129	0	0	0	5.16653e+07	0	0
S9 K22	1.55893e+07	0	21152000	122400000	1.38647e+07	631213
S10 K59	7.18683e+06	0	9.94217e+06	4030800	7.61073e+06	98650.5
S10 K30	42903000	7.31353e+06	5.55413e+07	4.36867e+08	22129000	2.09072e+06
S10 K82	149760000	3.54267e+06	1.19145e+08	3.25887e+09	6.64553e+07	0
S11 K75	7567200	1880170	9494600	1.19977e+08	9.10097e+06	474213
S11 K80	1.06499e+07	1783250	1.95517e+07	256040000	15602000	1.99993e+06
S11 K87	0	0	7952250	11603000	0	0
S12 K108	6.02133e+07	11230000	97695000	913650000	73737000	6342900
S12 K15	0	0	0	6508850	0	0
S12 K18	1.03418e+07	0	1.60123e+07	1.30063e+08	4698700	0
S12 K30	2.55483e+07	3.74483e+06	48094000	5.21433e+07	2.26487e+07	1390110
S12 K120	1588100	0	0	47995000	0	0
S13 K78	6.78827e+07	8095200	7.48713e+07	621980000	14756000	0
S13 K27	15555000	684690	2.84257e+07	73475000	5012200	0
S13 K13	9.49367e+06	0	7.90893e+06	53250000	7.88857e+06	0
S14 K23	0	0	2417650	5.47873e+06	0	0
S14 K42	2.19433e+06	0	1.84729e+06	26117000	0	0
S14 K92	5.83963e+07	6.48693e+06	6.75567e+07	1858500000	25417000	200650
S14 K14	2.04127e+07	3658200	29990000	2.14973e+08	0	0
S14 K18	0	0	0	5755900	0	0
S15 K47	7406000	0	6276800	5.19987e+07	0	0
S15 K71	4.22843e+07	7.82897e+06	4.63827e+07	7.64107e+08	18579000	145185
S16 K76	3.25203e+07	4889200	46179000	1.36117e+08	1.16143e+07	1.27028e+06
S16 K46	96914000	9.95157e+06	101004000	1847900000	4.20583e+07	8881000
S17 K69	48286000	3674000	9.66303e+07	7.61027e+08	4.41687e+07	1653460
S17 K30	6.77513e+07	1.13353e+07	8.00943e+07	4.96687e+08	3.43597e+07	1.99757e+06
S17 K16	4.21137e+07	3797000	5.55467e+07	5.24207e+08	0	0
S17 K43	0	0	4362500	14615950	0	0
S18 K30	1.07356e+08	1.34487e+07	144550000	1777500000	56176000	9555900
S18 K38	2.11727e+07	3377900	27195000	166080000	8.96863e+06	0
S19 K28	1.63167e+08	28571000	2.79373e+08	7.17617e+08	4.14657e+07	3.19797e+06
S19 K17	1.01008e+07	0	18159000	4.01737e+07	0	0
S19 K18	10656700	0	12949000	5.92112e+07	0	0
S19 K21	7.88357e+07	5.88543e+06	91071000	8.53553e+08	12157000	1.79117e+06
S19 K29	0	1.65017e+07	0	2.61587e+09	28649000	8.81733e+06
S19 K87	0	0	0	996453	0	0
S20 K49	9.92573e+07	1.0054e+07	1.31197e+08	1.83737e+09	2.46537e+07	2.65593e+07
S20 K16	1.39623e+07	1480300	19239000	138400000	0	0
S20 K69	1.23898e+07	1482950	1.49307e+07	25134000	4.69697e+06	481113
S20 K44	2.26263e+07	3.69917e+06	31037000	161820000	4901200	2.45467e+06
S20 K64	2500500	0	2738900	0	0	0
S20 K85	0	0	0	52976000	0	0
S21 K40	5.59867e+06	879683	9.57887e+06	8.73523e+06	0	0
S21 K25	1.21243e+08	2.00377e+07	1.96623e+08	1.92047e+09	1.07209e+07	1.17543e+07
L1 K105	8.91887e+07	8735500	9.94957e+07	1.63947e+09	47128500	0
L1 K205	1.06149e+07	0	8004350	132886000	0	0
L1 K14	5.74063e+07	6.32023e+06	7.29887e+07	718460000	6.33673e+07	3.35233e+06
L1 K19	6247600	0	8486100	1.62297e+08	8.93233e+06	0
L1 K197	7.23877e+07	6.91263e+06	8.91593e+07	1.90353e+09	9.80613e+07	4.28137e+06
L1 K141	75965000	11805000	2.07047e+08	1.35491e+09	5.88223e+07	0
L1 K154	87266000	1.58907e+07	1.94597e+08	2.37677e+09	99071000	18228000
L1 K157	31079000	5.14777e+06	35934000	2.04097e+08	36202500	1977500
L1 K167	1.30147e+08	15741000	6.17023e+07	1.55443e+09	3.06877e+07	460285
L1 K184	4.97973e+07	6978500	59436000	677126050	47023000	4137490
L1 K177	0	0	0	10894700	0	0
L2 K125	9752600	0	1.28261e+07	2.37023e+08	1.10828e+07	0
L2 K36	1.69453e+07	0	25273000	7.51623e+07	7.62607e+06	0
L2 K59	5.35597e+06	0	6564600	6859550	0	0
L2 K253	1.90147e+07	0	1.78593e+07	4.76563e+07	4834100	0
L2 K18	4.61037e+07	4.32733e+06	49506000	112573000	4.00627e+07	3.18313e+06
L2 K26	1.97807e+07	1307200	3.57703e+07	1.75583e+08	10897700	0
L2 K242	3.23113e+07	3341950	3.79503e+07	74948000	21790000	418203
L2 K147	24813000	0	4.28497e+07	103190500	1.34397e+07	0
L2 K265	1.60577e+07	2471850	2.36677e+07	1.37127e+08	13763500	662713
L2 K108	6.18763e+07	8.10143e+06	6.10213e+07	1743500000	6.05693e+07	5.19883e+06
L2 K97	2158650	0	3.53207e+06	37817000	0	0
L2 K207	2.72987e+07	3.66103e+06	44824000	33150000	3.26227e+07	1228550
L2 K111	0	3.20127e+06	1.81963e+07	1.33627e+08	0	0
L3 K55	2.61513e+07	4.91543e+06	56161000	7.04147e+07	3.32547e+07	0
L3 K123	2.49293e+07	3392800	9.95887e+07		2.74927e+07	389020
L3 K204	4.14457e+07	5426000	5.88327e+07	4.33653e+08	3.28027e+07	4.64807e+06
L3 K208	11669000	0	13217200	43323000	0	0
L3 K114	23833000	0	0	29870500	8759350	0
L3 K190	12584800	2403300	2.72843e+07	2.11843e+08	18866000	2434850
L3 K62	1911700	0	2.19087e+06	4.91613e+07	0	0
L3 K70	4.45367e+07	2514500	6.05857e+07	2.53433e+08	28776000	2.55317e+06
L3 K38	0	0	5699150	0	9233200	0
L4 K57	5721400	0	9.05597e+06	1.61293e+08	3.87073e+06	0
L4 K58	0	0	0	0	4415200	0
L4 K132	58541000	7.95187e+06	7.04977e+07	5.38023e+08	62831000	2844320
L4 K106	9.06337e+06	1125835	7.19127e+06	1.27017e+08	1.65246e+07	0
L4 K137	106820000	1.28193e+07	1.39213e+08	2.39833e+09	1.0281e+08	5928000
L4 K166	31344000	3.40467e+06	4.21023e+07	870480000	26887500	2.60853e+06
L4 K95	2.05423e+07	2.32157e+06	2.88107e+07	3.09317e+07	21294000	1.30883e+06
L4 K74	16965000	2.84747e+06	3.21537e+07	81670000	13392000	0
L4 K123	0	0	1336465	7.20893e+06	0	0
L4 K130	0	0	0	33540000	0	0
L5 K9	51005000	5.46643e+06	8456300	892650000	4.94877e+07	4.03363e+06
L5 K145	4.05583e+07	5354100	4.97543e+07	9.61787e+08	37799000	2487600
L5 K120	2.49813e+08	4.55557e+07	2.86413e+08	5.06967e+09	3.30413e+08	2.72843e+07
L5 K47	8.78443e+06	0	2.08963e+07	139910000	9244900	1.12777e+06
L5 K64	1.07293e+07	1.91473e+06	1.80363e+07	239230000	9.62717e+06	2.23777e+06
L5 K69	1.16297e+08	1.51017e+07	1.51107e+08	2167300000	95921000	5060100
L5 K78	3.15723e+07	6.41737e+06	1.16124e+08	4.78433e+08	57378000	4.10333e+06
L5 K88	0	0	9.19813e+06	20538000	6067100	0
L5 K48	0	0	0	1.17077e+07	0	0
L6 K85	991100	0	1868815	7.99897e+06	0	0
L6 K86	77339000	1.51407e+07	7.84337e+07	1.71543e+09	6.46517e+07	10932600
L6 K18	3491000	0	0	28737000	0	0
L6 K27	1.39293e+08	1.75743e+07	1.66783e+08	2080700000	9.23653e+07	2.17717e+07
L6 K138	17452000	2.60363e+06	27756000	149140000	18112000	2.06307e+06
L6 K158	10103500	1087000	30659500	101730000	1.91863e+07	1240490
L6 K44	9.72817e+07	1.36677e+07	1.38207e+08	1744000000	8.25503e+07	0
L6 K6	7.25033e+07	8513000	9.69673e+07	9.86383e+08	5.19053e+07	7552700
L6 K29	0	0	0	5616200	0	0
L7/L12 K66	377220000	55130000	5.09127e+08	4300400000	1.22947e+08	4.10943e+07
L7/L12 K71	1.72093e+09	198460000	3223000000	1.06501e+10	4.66957e+08	8.08443e+07
L7/L12 K85	1.2407e+07	3.21213e+06	0	7673850	9.50227e+06	7318100
L7/L12 K101	0	5524000	6338000	115980000	1.72237e+07	5633100
L7/L12 K108	1.52607e+08	12169200	2.26193e+08	1.23707e+09	57361000	4180400
L7/L12 K96	84929000	1.32607e+07	119740000	1.76137e+09	8.67273e+07	17192000
L7/L12 K82	3.22343e+08	3.79617e+07	7.68417e+08	2.94137e+09	10322730	2.10393e+07
L7/L12 K60	2496150	5436500	4.67263e+07	3.53787e+08	717360	796483
L9 K71	24103000	6.47083e+06	51298000	4.23587e+08	22585000	593997
L9 K83	22267000	2850000	3.26353e+07	3.53103e+08	18343000	2005500
L9 K57	53698000	5.18773e+06	5.47227e+07	8.68893e+08	4.30243e+07	0
L9 K89	817320	0	38124400	8.60697e+08	0	0
L9 K41	116039000	1.69636e+07	96829000	1097600000	27657500	3.39963e+06
L9 K112	5.68897e+07	6.16863e+06	59969000	2.5304e+08	2.95703e+07	260613
L9 K22	1.04775e+07	2807450	2.86743e+07	1.62633e+08	7.66993e+06	974710
L9 K42	0	0	0	1.28183e+07	0	0
L9 K35	0	0	0	17275000	0	0
L10 K105	1.41553e+08	2.15947e+07	1.74777e+08	1.87007e+09	8.07577e+07	6.44057e+06
L10 K150	7.04543e+08	568940000	9.64657e+08	3.72247e+08	95946500	0
L10 K101	1.22165e+08	1.97443e+07	1.51133e+08	2174600000	108680000	7.80607e+06
L10 K37	4.96763e+07	7.71653e+06	7.87543e+07	6.87467e+08	3.67657e+07	7913100
L10 K97	9.21293e+07	1.38743e+07	1.26943e+08	2.36803e+09	63847500	3896545
L10 K144	8.16927e+06	1100750	1.35164e+07	3.23855e+07	6.98407e+06	0
L11 K87	158590000	2.01103e+07	188810000	2.49663e+09	1.53047e+08	6.84137e+06
L11 K95	1.20763e+06	0	0	20586500	0	0
L11 K72	1.0224e+07	1118610	1.29683e+07	9.30513e+07	1.0131e+07	1189930
L11 K81	21170000	2842200	49715000	108584000	1.36637e+07	1.03133e+06
L11 K92	0	0	0	1.39537e+08	0	620150
L11 K51	0	0	0	4.79151e+06	0	0
L13 K61	3416650	0	0	17718000	0	0
L13 K68	1.36017e+07	3173700	2.63843e+07	20121000	17111000	0
L13 K23	5.89557e+06	1479250	9079100	4.83197e+07	7381450	359930
L13 K7	1.28187e+07	4.02267e+06	3.11837e+07	211510000	19515000	2.12357e+06
L13 K12	1.78397e+08	14983000	2.16633e+08	2819800000	68585000	3.05013e+06
L13 K106	1280855	0	1487920	6.70007e+06	0	0
L13 K72	0	0	3.86073e+06	0	6036250	0
L14 K59	3.62253e+07	2.36377e+06	4.75917e+07	1.79797e+08	31839000	2375925
L14 K44	11854000	3.24537e+06	1.70127e+07	71993000	1.67567e+07	2.52577e+06
L14 K23	2.22583e+07	4.42187e+06	37734000	1.00168e+08	16481000	4.62663e+06
L15 K29	9.41617e+06	1481150	14231500	0	1.09807e+07	426275
L15 K13	2.65707e+07	4.10463e+06	2.85617e+07	51128000	16465000	951243
L15 K84	1191475	0	1.84573e+06	23986000	0	0
L16 K123	1.99507e+07	2471900	2.81887e+07	8.14557e+07	1.22253e+07	1.89697e+06
L16 K127	2.27293e+07	3.91623e+06	34912000	4.60127e+08	2.03717e+07	330430
L16 K62	1.95563e+07	3615900	2.51263e+07	2.37183e+08	16034000	401945
L16 K133	0	0	6137500	73132000	0	0
L16 K118	0	0	0	6.92707e+08	0	0
L17 K78	1.29785e+06	0	1287015	4011700	1267375	0
L17 K35	173023000	2.56873e+07	3.35467e+08	8.34507e+08	45955000	28739000
L17 K99	3.25103e+07	4.48027e+06	5.56287e+07	6.12807e+07	2.35807e+07	0
L17 K121	1.53623e+07	3584900	1.90367e+07	2.66733e+08	0	0
L17 K56	3495500	0	3.12535e+06	5.14963e+06	0	0
L17 K40	0	0	0	6926400	0	0
L18 K63	50802000	8624200	76331000	1.24647e+09	44613000	2.29586e+06
L18 K85	5.72517e+07	9.62663e+06	64555000	785080000	46878000	1249090
L18 K76	4.32307e+07	7.98297e+06	59042000	6.56223e+08	59531000	8.58687e+06
L18 K88	0	0	4111800	61711000	0	0
L18 K68	0	0	0	3057700	0	0
L19 K96	2251455	0	5.06527e+06	0	6182050	0
L19 K87	5.12203e+07	5.95027e+06	65043000	9.43363e+08	45126000	1678990
L19 K37	1.97267e+08	2.80193e+07	2.09377e+08	3.45167e+09	1.70117e+08	9.42597e+06
L19 K38	0	0	0	9383050	0	0
L19 K14	0	0	0	10918500	0	0
L20 K84	2.09133e+07	0	2.23813e+07	6.89733e+07	1.07874e+07	0
L20 K112	2.25557e+07	2081000	3.16173e+07	222930000	7719800	0
L20 K22	0	0	0	4743400	0	0
L20 K78	0	0	0	9.16537e+07	0	0
L21 K60	8743200	1402910	1.87863e+07	9.97677e+07	1.72893e+07	602325
L22 K48	50358000	4597700	6.50753e+07	5.08343e+08	40166500	2.02007e+06
L22 K83	22280000	3.78573e+06	2.36603e+07	58972000	12150000	1.45737e+06
L22 K16	5.89697e+07	7002150	7.89147e+07	5.56877e+08	45394500	3.15563e+06
L22 K70	4.75953e+07	5767550	6.04083e+07	9.77523e+08	0	0
L22 K73	2.38203e+07	3.00533e+06	31352000	3.63637e+08	2.16483e+07	3.10167e+06
L22 K41	2.35603e+07	2.78693e+06	23526000	1.23963e+08	1.20312e+07	2.01137e+06
L23 K44	2.28887e+07	3.80497e+06	3.32687e+07	0	0	0
L23 K19	17593000	0	2.40697e+07	20542200	1.33893e+07	680860
L23 K26	28123000	6559450	6.09313e+07	3.59763e+08	1.89167e+07	3892000
L23 K33	25898000	4.78167e+06	37666000	4.44017e+08	2.70903e+07	3.31883e+06
L23 K40	2.75083e+06	546610	4709750	3733600	0	0
L23 K36	0	0	0	1.03485e+07	0	0
L24 K17	1613800	0	3.43723e+06	1.84023e+07	2772600	0
L24 K47	3354700	0	1561800	4.60477e+07	0	0
L24 K43	2.85827e+07	4.73683e+06	4.01387e+07	2.93897e+08	2.58157e+07	3907300
L24 K79	0	0	1812555	7.06377e+06	0	0
L24 K33	0	0	0	9.57793e+06	2.84577e+06	0
L24 K61	0	0	0	7379400	0	0
L25 K85	7.88523e+07	4648000	84632000	7.99507e+08	3.03943e+07	3187000
L25 K73	0	0	0	16033500	0	0
L25 K83	0	0	0	2941950	0	0
L27 K44	3.80837e+07	4.06033e+06	6.76453e+07	1.40513e+08	2.96113e+07	1.40893e+06
L27 K62	0	0	0	15016500	0	0
L28 K44	17375000	0	2.32947e+07	2.43273e+08	1.14853e+07	2.14883e+06
L28 K26	2.84933e+07	2183550	33164000	4.86823e+07	26501000	1.00644e+06
L28 K10	2.67547e+07	2831000	5.03243e+07	6.93213e+07	2.84547e+07	0
L28 K54	3.58203e+06	0	0	6864550	0	0
L29 K9	6.23107e+06	0	2075700	42578000	3.82703e+06	0
L29 K44	16830000	2063800	40734000	52183000	0	0
L30 K6	6.28283e+07	7915900	77343000	7.95643e+08	1.90933e+07	0
L30 K21	0	0	0	3298800	0	0
L31 K47	3.60757e+07	5782400	59325000	2.15817e+08	0	0
L31 K39	0	0	0	5.43337e+07	0	0
L32 K32	15722000	1.94073e+07	8.04947e+07	381690000	6.69617e+06	971827
L32 K37	8.72607e+07	8.00763e+06	1.63133e+08	538710000	11513500	3.90363e+06
L33 K10	1.56467e+08	28845000	226390000	1.00123e+09	26109000	25120500
L33 K25	1.75357e+07	1.58473e+06	3.36703e+07	22882000	5088300	0
L33 K38	1.57267e+07	2661100	3.10567e+07	0	0	1209700
L33 K33	5.75943e+08	89580000	1089690000	7.32607e+09	1.32417e+08	5.71297e+07
L33 K50	2.11303e+08	3.89553e+07	3.74137e+08	2.55583e+09	0	21457000
L34 K11	8532200	1728000	1.38413e+07	3.37417e+07	0	0
L35
L36
