# Supplementary material for: Global profiling of ribosomal protein acetylation reveals essentiality of acetylation homeostasis in maintaining ribosome assembly and function
Source: Nucleic Acids Res. 2023 Sep 23;51(19):10411–27. doi: 10.1093/nar/gkad768 (PMC10602876; doi:10.1093/nar/gkad768)
Supplement: gkad768_Supplemental_Files [file gkad768_supplemental_files.zip › Supplementary Table 4.xlsx]

## Sheet: sheet 1
Table S4 Quantitative analysis of polysomes by LC-MS/MS
Protein ID	ΔackA LFQ intensity average	wt LFQ intensity average	A/W Fold change	Significance
P60817	21742000	0	#DIV/0!
A0A2G1N1X7	28002000	0	#DIV/0!
A0A0H3NJS3	35728000	0	#DIV/0!
P10368	5.37257e+07	0	#DIV/0!
Q7CQF2	4.92857e+07	0	#DIV/0!
O54326	41059000	0	#DIV/0!
A0FLJ5	2.65453e+07	0	#DIV/0!
Q7CPB9	29377000	0	#DIV/0!
Q7CPQ3	6.33667e+07	0	#DIV/0!
Q8ZMD4	60796500	0	#DIV/0!
A0A0U1GQD9	4.36283e+07	0	#DIV/0!
A0A2C6ZJM4	54646500	0	#DIV/0!
P10503	73119000	0	#DIV/0!
P32200	69135000	0	#DIV/0!
P67710	110204000	0	#DIV/0!
Q7CQT4	75821000	0	#DIV/0!
Q8ZQU1	95095000	0	#DIV/0!
Q7CPR1	75878500	0	#DIV/0!
Q8ZPK4	1.00524e+08	0	#DIV/0!
Q7CQV7	8.83427e+07	0	#DIV/0!
P0A2S0	1.32863e+08	0	#DIV/0!
P0A273	1.09885e+08	0	#DIV/0!
Q7CQG1	2.20683e+08	0	#DIV/0!
A0A0U1JPL7	2.49297e+08	0	#DIV/0!
P66008	235390000	0	#DIV/0!
P0CL10	2.88217e+08	0	#DIV/0!
A0A0D6ICA4	305430000	0	#DIV/0!
Q8ZLM5	4.26017e+08	0	#DIV/0!
P37417	4.34897e+08	0	#DIV/0!
A0A0H3NAW8	23683000	0	#DIV/0!
Q8ZRV0	28368000	0	#DIV/0!
Q8ZRC8	37171500	0	#DIV/0!
Q8ZKV5	44098000	0	#DIV/0!
Q8ZPM7	40586000	0	#DIV/0!
Q8ZN71	0	1.94001e+07	0
Q9XCI8	0	18910500	0
Q8ZNH6	0	8.75144e+07	0
Q8XG35	0	2.91843e+07	0
A0A2G1N1Q2	0	3.21353e+07	0
Q8ZNW1	0	9427500	0
Q8ZP05	0	1.44788e+07	0
Q8ZPK7	0	3.56644e+07	0
Q8ZQA2	0	5.89073e+07	0
Q8ZR95	0	35284500	0
Q8ZRR2	0	58000500	0
Q8ZK31	0	51382500	0
A0A0H3NJE9	0	3.70669e+07	0
Q8ZL56	0	6.28707e+07	0
Q8ZL95	0	48503500	0
Q8ZLI3	0	1.15178e+08	0
P25926	0	2.49883e+08	0
Q8ZLS5	0	35774000	0
Q56016	0	1.57803e+07	0
Q7CQW1	0	3.69826e+07	0
Q8ZPP2	0	59223000	0
P65540	0	1.95443e+07	0
A0A0W5XMD1	0	26264500	0
Q9KIJ8	0	8.31202e+07	0
P63411	0	602770000	0
A0A2H9Y9N7	0	2.81867e+07	0
Q7CPY9	0	3.10607e+07	0
Q7CPU9	0	19426250	0
Q7CPT3	0	14620500	0
Q7CPN4	0	2.21582e+07	0
P0A2R6	0	5.91774e+07	0
P25924	0	2.12533e+07	0
Q8ZLJ4	0	21271250	0
P0A2C3	0	24136250	0
P0A1F2	0	4.85503e+07	0
Q7CQX4	5.50483e+08	77864000	7.0698	1.03014e-44
Q7CQJ0	1.16837e+10	2.15317e+09	5.42627	2.2077e-19
Q8ZL61	5.79593e+08	1.19431e+08	4.85297	2.78471e-19
Q7CR28	1.97797e+08	4.11807e+07	4.80314	7.76427e-19
Q7CP63	3077900000	7.00647e+08	4.39294	5.08366e-12
P69066	6.51123e+08	1.73803e+08	3.74632	1.08431e-10
P0A2M1	502180000	1.36897e+08	3.66831	3.45364e-10
Q549S3	5.58007e+09	1.54007e+09	3.62326	9.31446e-08
Q8ZQE6	5.94607e+08	167400000	3.55201	1.83429e-09
P0A293	128767000	39255000	3.28027	6.94829e-08
Q8ZRT2	5.04557e+10	16601000000	3.03932	3.27684e-05
A0A2D0MH50	1.25797e+09	4.56593e+08	2.75511	0.000348937
Q8ZNM7	866040000	3.14983e+08	2.74948	0.000364525
Q8ZR86	6.37483e+08	2.37337e+08	2.68599	5.38978e-05
P0A1S0	5.11983e+08	1.93627e+08	2.64418	8.05503e-05
P0A1S4	8.89173e+08	337220000	2.63678	0.000851279
Q8ZLC2	3.71403e+08	1.4091e+08	2.63574	8.72609e-05
Q8ZQ68	1.18215e+08	4.61603e+07	2.56097	0.000174648
Q8ZRT0	2.69003e+10	1.05937e+10	2.53928	0.00170392
P0A1R8	182570000	72884500	2.50492	0.000288546
P05416	3.49113e+09	1435500000	2.432	0.00350532
P0A1S2	1.10097e+08	4.57877e+07	2.4045	0.000682517
Q8ZRT1	4.87633e+10	2.03037e+10	2.4017	0.00426313
O86090	5.33107e+09	2.24263e+09	2.37715	0.00498313
Q7CQX5	3.20743e+08	1.40339e+08	2.2855	0.00177644
Q8ZKB5	1.57277e+08	6.95753e+07	2.26052	0.00215243
Q7CQP3	1.84577e+10	8.19697e+09	2.25177	0.0106672
A0A2D0MUN7	1463400000	655520000	2.23243	0.0119329
Q7CQ01	9.48643e+08	430490000	2.20364	0.0140636
A0A0H3NHB2	8.69167e+08	3.96443e+08	2.19241	0.0149812
Q7CQ00	1.66067e+10	7.57813e+09	2.19139	0.015067
P0A2K7	7.42117e+08	340970000	2.17649	0.0163735
A0A0H3NNK6	1.23713e+09	5.73763e+08	2.15617	0.0183136
Q8ZQU3	3.93553e+09	1.83357e+09	2.14638	0.0193188
Q7CP94	15355000000	7.20307e+09	2.13173	0.0209125
Q8ZP17	2.75787e+08	1.32238e+08	2.08553	0.0075962
P66038	202840000	97291000	2.08488	0.00762967
Q7CQW9	1.47337e+10	7.08323e+09	2.08008	0.0274805
Q8ZMA7	133580000	64717500	2.06405	0.00877863
Q8ZNL0	3.10203e+09	1.51223e+09	2.05129	0.031861
Q8ZKP3	1731300000	8.49403e+08	2.03825	0.0340346
Q8ZR40	1.32407e+09	659680000	2.00713	0.0397398
A0A0A7CW88	4940400	779055	6.34153	3.81925e-35
Q8ZPM9	50883000	25159000	2.02246	0.0115447
Q8ZQT3	28991000	1.10608e+07	2.62105	0.000100226
Q8ZLI4	304030000	1.38753e+08	2.19116	0.00361138
Q7CR64	2.04423e+08	79431500	2.57358	0.000155665
P66869	7.73853e+08	3.77493e+08	2.04998	0.0320745
Q8ZM16	3.41887e+08	7.91913e+08	0.431722	0.0471817
E8XC97	7090300000	16971000000	0.417789	0.0419748
Q8ZLK6	5.33813e+08	1.39783e+09	0.381886	0.0307492
P0CL49	35237500	9.43843e+07	0.373341	0.0470876
P0A257	6.66353e+07	1.80607e+08	0.368953	0.0453258
P15928	2.82867e+08	7.68517e+08	0.368068	0.0271745
A0A0H3NGZ0	594530000	1.84403e+09	0.322407	0.0177917
A0A0U1J7T7	2.96133e+08	1.01053e+09	0.293049	0.0133837
Q8ZMI6	89869000	3.21417e+08	0.279603	0.0198276
Q8ZP36	823900000	3.02637e+09	0.272241	0.0108739
A0A0H3NBG4	1.38431e+08	560440000	0.247005	0.0143153
A0A2H9YI27	2.72893e+08	1276900000	0.213716	0.00590546
P40812	67286000	343520000	0.195872	0.00836561
Q8ZLG3	137072000	7.10827e+08	0.192835	0.0080947
Q8ZMD1	2.58227e+08	1.65997e+09	0.155561	0.00309701
Q8ZJY5	121521500	1.12233e+09	0.108276	0.00178054
Q8ZMD0	83354000	9.66487e+08	0.086244	0.00136366
Q8ZPE6	1.6888e+07	7.16753e+07	0.235618	0.0127366
Q8ZP39	818720000	1.65977e+09	0.493274	0.0771047
Q8ZP45	2.14747e+09	4379600000	0.490334	0.0753875
Q8ZLJ1	8.17127e+08	1.66937e+09	0.489483	0.0748963
P67638	3.39243e+08	6.95037e+08	0.488094	0.0741002
Q9RCI2	1168000000	2.40453e+09	0.485749	0.0727719
Q8ZNK5	1719900000	3.62207e+09	0.474839	0.0668459
A0A2D0MR86	30440500	6.51473e+07	0.467256	0.100843
P26466	2.51143e+08	5.40707e+08	0.464472	0.0987391
Q8ZR36	2.49667e+08	5.43547e+08	0.459329	0.0949439
Q8ZN52	3.67803e+08	804810000	0.457006	0.0580186
P0A2N8	3.69843e+08	8.14857e+08	0.453875	0.0565734
Q8ZQM1	410420000	9.15233e+08	0.448432	0.0541325
Q7CPK4	81866500	1.83793e+08	0.445427	0.0852679
Q8ZPT9	1.52427e+08	3.51227e+08	0.433984	0.0779157
P0A1J3	143470000	3.30643e+08	0.433912	0.0778711
P65702	1.5267e+08	3.72417e+08	0.409943	0.064147
A0A0J5EZF9	9.16697e+07	2.34673e+08	0.390627	0.0545982
P02936	1.22133e+11	81471000000	1.4991	0.30566
O30916	4.78383e+08	6.09067e+08	0.785437	0.460474
P0CL45	60888500	7.40363e+07	0.822414	0.73604
P0CL47	1.81503e+09	2.86647e+09	0.633195	0.202446
Q8ZMX7	10550000000	7.56967e+09	1.39372	0.417774
P0A2E1	2507400000	1490700000	1.68203	0.162718
Q8ZMW8	2.09683e+09	1.77663e+09	1.18023	0.706486
Q8ZN72	6.36127e+09	5.59127e+09	1.13772	0.771654
Q8ZN34	580890000	8.75413e+08	0.663561	0.24297
Q8ZN86	2.05067e+08	143790000	1.42615	0.24333
P0A1Y4	3.31243e+09	2.11517e+09	1.56604	0.245904
Q8ZND6	6.41343e+08	1.27457e+09	0.503185	0.0831297
Q8ZNG3	1142100000	1.59637e+09	0.715437	0.324738
P33901	2.36417e+09	1470900000	1.60729	0.21344
Q8ZNE6	1.31693e+08	1.80557e+08	0.729374	0.497377
Q8ZNK2	4.57413e+08	7.11933e+08	0.642495	0.214296
P26401	637130000	781460000	0.815307	0.526867
P26406	5.05573e+08	609990000	0.828822	0.558437
P26405	90287000	1.37047e+08	0.658805	0.348419
Q04866	2.02727e+09	1.74553e+09	1.1614	0.735112
P26404	2.61047e+08	378820000	0.689105	0.408555
P26418	2.79987e+08	544070000	0.514615	0.142393
P26417	3.68853e+08	599360000	0.615412	0.181129
P26609	1.24202e+08	2.02757e+08	0.612568	0.268129
Q8ZNU5	48877000	91621000	0.533469	0.162194
P40729	1.96873e+08	3.44173e+08	0.572018	0.209033
A0A0T9W7A0	4.54303e+08	240520000	1.88884	0.0263355
Q8ZP03	1865900000	2251100000	0.828884	0.558584
Q8ZP10	4.22617e+09	2.78327e+09	1.51842	0.287502
P30752	1740900000	1279300000	1.36082	0.457206
Q8ZP38	6.97387e+09	1.11363e+10	0.626226	0.193884
Q8ZP37	2.03853e+10	3.31953e+10	0.614102	0.179627
Q8ZP40	251970000	4.33887e+08	0.580728	0.220855
Q8ZP95	7.47377e+08	9.74293e+08	0.767096	0.422145
Q8ZPD1	1.72847e+08	3.28293e+08	0.526501	0.154647
Q8ZPC4	773550000	5.11093e+08	1.51352	0.292038
P37592	2.26217e+10	37528000000	0.602794	0.167047
Q8ZPM1	95365000	1.90167e+08	0.501481	0.129735
Q8ZPM6	2.76207e+08	4.38227e+08	0.630283	0.297247
Q8ZPL9	8.84747e+08	1.36583e+09	0.647771	0.221238
Q8ZPS9	3.34277e+08	5.00373e+08	0.668055	0.366151
A0A0H3NKE0	163110000	3.10253e+08	0.525732	0.153831
Q8ZQ08	462630000	3.23683e+08	1.42927	0.240476
Q8ZQ14	1.69553e+08	2.68037e+08	0.632575	0.301163
P40790	2.33723e+08	349550000	0.668641	0.367293
Q8ZQ17	13315000000	1.71023e+10	0.778549	0.445856
P37439	2.91747e+09	5295600000	0.550923	0.117685
Q8ZQ26	1.03677e+09	1.46363e+09	0.708351	0.312619
Q8ZQE3	3.39053e+09	2.20787e+09	1.53566	0.271925
Q8ZQJ0	3693800000	2.04237e+09	1.80859	0.0983117
Q8ZQN8	8104700000	6.84923e+09	1.1833	0.701854
Q8ZQR5	1.39057e+08	2.30333e+08	0.603719	0.254343
Q8ZQP0	1.96163e+09	1303000000	1.50547	0.299587
Q8ZQT5	9.94547e+08	5.80217e+08	1.71409	0.143979
Q8ZQT9	3.72877e+09	4.72887e+09	0.788512	0.467085
Q8ZQU2	1913400000	988940000	1.9348	0.0561986
Q8ZR02	2.46103e+09	3.06803e+09	0.802153	0.49704
Q8ZR16	2376400000	1.30743e+09	1.81761	0.0946395
Q8ZR31	98392000	1.42267e+08	0.691603	0.413775
Q8ZR33	52793000	78748000	0.670404	0.370742
Q8ZRA6	8.41743e+09	1.06137e+10	0.793075	0.476993
Q8ZRA7	7.17753e+09	8.48767e+09	0.845643	0.59897
Q8ZRA9	2.47933e+08	1.76867e+08	1.40181	0.266475
Q8ZRB8	6642700000	8.45623e+09	0.785539	0.460692
Q8ZRB9	1.25117e+10	1.01217e+10	1.23613	0.624037
Q8ZRM9	570690000	1035330000	0.551216	0.117927
Q8ZRP0	1.17117e+10	10291000000	1.13805	0.771135
Q8ZRN0	2.06173e+08	3.77897e+08	0.545581	0.175969
P26982	5.13683e+09	4.10313e+09	1.25193	0.601504
Q8ZRN9	71609000	1.08047e+08	0.66276	0.355933
Q8ZRU3	4.79823e+08	6.08527e+08	0.7885	0.46706
Q8ZRQ8	3.50777e+09	2.61813e+09	1.3398	0.483463
Q8ZRS1	2836900000	1.90767e+09	1.4871	0.317311
Q8ZRT7	2.24427e+09	2.98257e+09	0.752462	0.39295
Q8ZRW0	6.31453e+09	5567400000	1.1342	0.777125
Q56073	4.03807e+09	5.03393e+09	0.802169	0.497076
P24517	315880000	238590000	1.32394	0.350431
Q8ZJY4	1.74933e+09	3286900000	0.532214	0.102996
Q8ZJT8	5.38037e+08	3.61203e+08	1.48957	0.18978
Q8ZJW6	8.91697e+07	1.74163e+08	0.511989	0.139789
Q8ZK11	2.48967e+09	3.19967e+09	0.778102	0.444916
Q8ZKB4	1.15033e+09	1993200000	0.577129	0.140965
P40862	1.81873e+09	1.03374e+09	1.75938	0.120394
P17430	1056600000	621790000	1.69929	0.152416
Q8ZL03	216080000	3.77053e+08	0.573075	0.210443
Q8ZL36	243980000	1.77727e+08	1.37278	0.295995
Q8ZL46	1.43973e+08	1.06539e+08	1.35136	0.319132
Q8ZL70	1.56297e+09	929460000	1.68159	0.162989
Q8ZLH4	1.51537e+10	1.17993e+10	1.28428	0.556556
A0A0U1FDX0	8.66657e+08	1.07605e+09	0.805403	0.504325
O54297	2.63443e+11	2.53973e+11	1.03729	0.931313
Q8ZLM0	1.50347e+09	2579200000	0.58292	0.146558
Q8ZLQ1	1.91627e+09	1.02673e+09	1.86637	0.0766468
Q8ZLS7	290010000	5.25793e+08	0.551567	0.183091
P37430	3.85743e+08	674750000	0.571683	0.135856
Q9ZF31	6.54873e+09	7.63003e+09	0.858284	0.630281
Q8ZLX9	2.30353e+09	3172200000	0.726163	0.343656
Q8ZM14	6.17097e+08	8.33207e+08	0.740629	0.370262
Q8ZLX2	1.73187e+08	201420000	0.859829	0.841666
Q8ZM39	5.49963e+08	4.50787e+08	1.22001	0.64739
Q8ZM41	8.73687e+09	5023200000	1.7393	0.130447
Q8ZMA4	49315000	2.98007e+07	1.65483	0.0914329
Q8ZMK9	8.46767e+08	1.58503e+09	0.534226	0.104502
Q8ZML9	1.15397e+10	8493100000	1.35871	0.459806
Q8ZKY4	3.74023e+09	5.28983e+09	0.707061	0.310446
Q8ZKW8	8.56593e+09	9.47383e+09	0.904168	0.749254
Q9L6Q8	212540000	2.99123e+08	0.710543	0.454613
P57048	580880000	8.62497e+08	0.673487	0.257377
P0A2P0	3286000000	3909400000	0.840538	0.586528
P26219	1.73973e+09	2.08563e+09	0.834151	0.571133
O30911	3207400000	2.68823e+09	1.19313	0.68711
Q8ZKN4	1175500000	1.64653e+09	0.713924	0.322125
P37415	1.04307e+09	8.30523e+08	1.25591	0.595879
G9CA87	6.75803e+09	4.24247e+09	1.59295	0.224357
P0A1G7	6.90413e+09	8.92337e+09	0.773714	0.435755
Q7CR83	199760000	2.94757e+08	0.677712	0.385253
P64052	3.10213e+08	4.81383e+08	0.644421	0.321949
P0A1H9	2.53893e+08	3.52423e+08	0.720421	0.476783
A0A0J5DUX7	3773100000	5.37567e+09	0.701885	0.301824
Q7CR39	8.06003e+08	1.38987e+09	0.579914	0.143634
Q7CR27	4.84247e+09	3.09933e+09	1.56242	0.248908
Q7CR26	4.33167e+09	3.18897e+09	1.35833	0.460277
P66932	3.80987e+10	3.35403e+10	1.13591	0.774466
P0A2H5	1.71523e+08	327080000	0.524408	0.152433
Q8ZR04	548900000	4.34623e+08	1.26293	0.586033
A0A0U1IWS3	4.32603e+08	3.48767e+08	1.24038	0.457301
Q7CQX3	8.75497e+08	1.29537e+09	0.675868	0.260919
Q7CQV8	4.39687e+09	3.55147e+09	1.23804	0.621287
A0A0T9W6Z5	1.33627e+09	7.61407e+08	1.755	0.122534
Q8ZQK4	6.84753e+07	1.24187e+08	0.55139	0.182877
Q7CQV0	1.75827e+08	2.83123e+08	0.621025	0.281776
Q7CQU0	3.20037e+08	606250000	0.527896	0.156136
P63359	903310000	1.16267e+09	0.776929	0.442457
P25468	959890000	1.26487e+09	0.758886	0.405612
A0A0H3NJX6	5.45897e+08	762160000	0.716249	0.326146
P0A1J1	2484800000	3.80147e+09	0.653642	0.22915
Q8ZQ16	3.62267e+09	3.12423e+09	1.15954	0.737967
Q8ZQ05	5.36023e+09	6.82963e+09	0.784849	0.459216
P61482	7.01413e+08	565310000	1.24076	0.617394
Q7CQQ1	1.37547e+09	1.92947e+09	0.712874	0.32032
P33321	8.28763e+09	6.64103e+09	1.24794	0.607153
P67038	66949500	8.75687e+07	0.764537	0.582628
Q7CQN4	4.04043e+10	30405000000	1.32887	0.497425
P0A1X0	6286600000	5.67527e+09	1.10772	0.818655
Q8ZPL0	2.16383e+09	3.08783e+09	0.700761	0.299973
Q7CQK3	1.25817e+09	1.87047e+09	0.672649	0.256138
Q7CQJ7	5.91943e+08	371960000	1.59142	0.225547
Q8ZPD5	117068000	72627000	1.61191	0.111821
Q8ZPA9	159290000	2.51957e+08	0.632212	0.30054
Q7CQH4	9.11547e+08	5.04757e+08	1.80591	0.0994225
P07691	4.20847e+08	323620000	1.30044	0.378766
P66030	1.59347e+08	2.12227e+08	0.750832	0.548601
Q8ZP51	2.18647e+09	2014200000	1.08553	0.853864
P0A287	1.01629e+09	7.04647e+08	1.44226	0.3634
Q7CQE1	5.06493e+08	3.63937e+08	1.39171	0.27651
Q7CQD8	120640000	1.68403e+08	0.716375	0.467631
A0A2H9YB54	1.02853e+09	1.44637e+09	0.711115	0.317311
P65817	6.33647e+08	7.53227e+08	0.841243	0.588239
A0A2G1MRV0	4271900000	3.17457e+09	1.34566	0.476055
Q7BUG2	58236000	8.04257e+07	0.724097	0.485181
A0A0W5WX70	2.18387e+09	1634400000	1.33619	0.48805
A0A0W5WZH6	3.49613e+08	6.81097e+08	0.513309	0.0896724
P67605	1.18227e+09	1.52637e+09	0.774563	0.437519
Q7CQ78	295190000	466100000	0.633319	0.302442
P0A263	8.02793e+10	67811000000	1.18387	0.700997
P58663	1.09053e+09	7.65293e+08	1.42499	0.382223
O52324	2.08693e+08	112670000	1.85225	0.0325293
Q7CQ53	264380000	2.16017e+08	1.22389	0.48037
P67246	109402000	2.03037e+08	0.538829	0.168186
Q7CQ32	1.70963e+09	1.14233e+09	1.49662	0.308051
P0A283	6.63263e+07	8.62383e+07	0.769105	0.594184
Q9F5L2	3.72183e+09	3045400000	1.22212	0.644315
Q7CQ15	1197400000	1578700000	0.758472	0.404789
Q7CQ10	491720000	2.98497e+08	1.64732	0.0947656
A0A0H3NEF6	1.08423e+09	7.21423e+08	1.50291	0.302023
A0A2G1N1M9	1196000000	1643700000	0.727627	0.346292
A0A2H9Y9N6	2.20933e+08	335420000	0.658677	0.348177
Q7CQ04	1.17817e+09	1.45383e+09	0.810386	0.515603
P0A2A9	4.62297e+10	50072000000	0.923264	0.800792
Q7CPZ3	1.23707e+09	9.54263e+08	1.29636	0.540209
P64076	2933200000	3.51227e+09	0.83513	0.57348
Q7CPV8	3.17727e+09	1.83977e+09	1.72699	0.136926
Q7CPU7	720680000	529220000	1.36178	0.456031
Q7CPU3	3.97673e+08	210425000	1.88986	0.0261786
P0A1H7	1.01404e+09	860010000	1.17911	0.708182
A0A0M2J547	1.43797e+10	1.08467e+10	1.32572	0.501488
Q7CPR3	9.78797e+09	5.20417e+09	1.88079	0.0718952
Q7CPQ6	1.61227e+09	1.0303e+09	1.56485	0.246891
Q8ZLT3	6.10307e+09	7181100000	0.849879	0.609384
Q7CPQ0	1034330000	1.79937e+09	0.57483	0.138791
E8XCB4	678780000	1.33103e+09	0.509965	0.0874669
P0AA13	1.10177e+11	9.95077e+10	1.10722	0.819446
P0A9X6	7.04697e+09	8.70273e+09	0.809742	0.514138
Q7CPL7	9.08173e+10	98766000000	0.91952	0.790611
P0A7Z7	1251400000	1.33923e+09	0.934415	0.831309
P66073	64366000000	7.83157e+10	0.821879	0.542104
P0A7W4	1.18607e+11	1.31627e+11	0.901084	0.741029
P0A7V6	1.25877e+11	144200000000	0.872931	0.667406
P0A1H3	2529400000	4.37237e+09	0.578497	0.142271
Q7CPJ3	2.46593e+09	2.24963e+09	1.09615	0.83697
Q7CPI4	1.76387e+09	2.37477e+09	0.742754	0.374275
Q7CPI1	6.89183e+08	7.86727e+08	0.876014	0.675329
Q7CPH6	1.82183e+09	2.84273e+09	0.640874	0.212196
O68270	5.63913e+08	7.52143e+08	0.749742	0.387661
P0A7P2	6460800000	1.06683e+10	0.605605	0.17011
P0A2I3	4.04827e+09	5.17877e+09	0.781705	0.452521
Q7CPE2	3.96733e+10	4.53973e+10	0.873913	0.669925
Q7CPE1	3.46733e+10	39294000000	0.882408	0.691875
Q7CPE5	3.24307e+09	4.06623e+09	0.79756	0.486841
P0A295	2952300000	4130300000	0.714791	0.323621
P0A189	109715000	160590000	0.683199	0.396372
A0A0H3NUE5	807330000	1.03283e+09	0.781665	0.452436
P0A2R8	3.40353e+08	589420000	0.577438	0.216334
Q9F2E0	808240000	1540400000	0.524695	0.0975193
Q7CPC3	286640000	419560000	0.683192	0.396358
P65692	1.47763e+08	246210000	0.600152	0.248928
A0A0U1J9U2	500660000	6.81683e+08	0.734447	0.358739
Q7CPC0	1.55197e+09	1.73893e+09	0.892482	0.718243
P0A1H5	5.36627e+09	8.69547e+09	0.617134	0.183117
P0AA02	290290000	4.46297e+08	0.650442	0.332865
P06173	2922900000	3.98067e+09	0.734274	0.35842
P0A2R4	7.62553e+09	8.96657e+09	0.850441	0.610771
E8X8Z7	3.15617e+09	4.28837e+09	0.735983	0.361581
Q9KGX6	196390000	126500000	1.55249	0.145769
Q54AG3	9744700000	6.67653e+09	1.45955	0.345164
A0A2H9YDQ5	1.44763e+09	8.45683e+08	1.71179	0.145268
Q7CP99	4159000000	2.66973e+09	1.55783	0.252755
Q7CP97	3552100000	5237900000	0.678153	0.26435
Q7CP89	3.91207e+08	6.46347e+08	0.605258	0.16973
P60829	4.82113e+08	9.56693e+08	0.503937	0.083602
E8XIR1	7.76547e+08	5.61467e+08	1.38307	0.430318
O84885	38713000	5.36003e+07	0.722253	0.480958
A0A0H3NTC4	1.30157e+09	2.21087e+09	0.588713	0.152321
A0A2H9YBN3	3290200000	1948600000	1.68849	0.158799
A0A2H9YGJ8	7.22587e+09	4.06453e+09	1.77778	0.111718
A0A2D0MH58	328480000	2.23997e+08	1.46645	0.208195
B4F4I1	547830000	442880000	1.23697	0.462017
E8XLM1	677630000	3.93607e+08	1.72159	0.139847
Q9L6I9	1.87623e+08	1.42897e+08	1.313	0.363451
P0A1R0	1.34647e+09	1.24727e+09	1.07953	0.863424
A0A2H9YDC4	47975000	5.81707e+07	0.824728	0.742452
O30917	1.17653e+08	169555000	0.693895	0.418598
Q9S682	2.66877e+08	2.67877e+08	0.996267	0.851717
P41783	3.99933e+08	3.97943e+08	1.005	0.836139
Q56019	342540000	304480000	1.125	0.630993
P0A1N0	9.96837e+07	1.84253e+08	0.541014	0.170676
P40613	5.41853e+06	5139400	1.05431	0.749559
P35672	667470000	756650000	0.882138	0.691174
P41786	9.46293e+07	100143000	0.944942	0.944232
Q7CPZ4	139010000	9.51417e+07	1.46108	0.212649
Q8ZMY0	140120000	1.69897e+08	0.824737	0.742477
Q8ZMN7	26366000	37482000	0.703431	0.439018
Q8ZN32	3458500000	3.47493e+09	0.995271	0.999332
Q8ZN35	71914000	58680000	1.22553	0.478047
A0A2C6WWJ4	1.13887e+09	1001620000	1.13702	0.772726
Q8ZN40	155360000	92553000	1.67861	0.0814947
P33772	4.22207e+08	245540000	1.7195	0.0664629
Q8ZNA5	1.59007e+09	1.50717e+09	1.055	0.902753
P12673	141400000	1.33947e+08	1.05564	0.747258
Q8ZNA0	1519100000	1.66253e+09	0.913726	0.774926
Q8ZNC1	2.19243e+08	2.39807e+08	0.91425	1
Q8ZNE2	5.41813e+08	5.03103e+08	1.07694	0.867565
Q8ZNE4	292350000	347640000	0.840956	0.787899
O52325	1.32897e+08	1.03036e+08	1.28981	0.39202
Q8ZNG6	1.34107e+09	8.45693e+08	1.58576	0.229977
Q8ZNG5	1.61157e+09	1.82517e+09	0.88297	0.693337
Q8ZNH3	48660000	4.47523e+07	1.08732	0.693251
P37411	2.27223e+08	340180000	0.66795	0.365947
P41780	2.61563e+08	2.82463e+08	0.926008	0.978621
Q8ZNI7	2.66893e+08	3.24287e+08	0.823017	0.737709
Q8ZNK9	1.37245e+08	2.41083e+08	0.569283	0.205417
Q8ZNN4	83287500	100853000	0.825831	0.745515
Q8ZNN5	46619000	65389000	0.712949	0.459959
Q8ZNQ7	1.97623e+08	144685000	1.36589	0.303317
Q8ZNQ4	49193500	42061000	1.16958	0.560619
P26398	30839000	5.02157e+07	0.614131	0.270616
A0A2G1MN62	6.90373e+08	7.37943e+08	0.935537	0.834395
P26419	606578000	1.17405e+09	0.516656	0.0919244
O66041	6.34463e+07	3.54643e+07	1.78902	0.0461823
Q8ZNT8	1.55037e+08	140025000	1.10721	0.660099
P06110	127350000	1.19132e+08	1.06899	0.724341
P02941	3649700000	4.11157e+09	0.887667	0.705596
Q8ZNV7	38966500	5.43127e+07	0.717448	0.470049
P43669	5.53803e+08	500400000	1.10672	0.820231
Q8ZP07	8.39353e+08	1.01784e+09	0.824644	0.54858
Q8ZP14	2.26167e+08	2.19793e+08	1.029	0.793688
Q8ZP15	68630000	51939000	1.32136	0.353481
Q8ZP35	6.61657e+07	1.00931e+08	0.655556	0.342322
P04285	151470000	2.51047e+08	0.603354	0.253785
Q8ZP34	2.40773e+08	1.74747e+08	1.37784	0.290697
P25945	370350000	414250000	0.894025	0.94082
Q9KWV2	3.76137e+08	2.76803e+08	1.35886	0.310903
P08007	114660000	1.40573e+08	0.81566	0.717431
P31570	5.87303e+07	53321000	1.10145	0.669633
Q8ZP64	107950000	141810000	0.76123	0.574327
E8XJW8	5.03193e+08	3.57083e+08	1.40918	0.259316
Q8ZPH0	80002000	9.88593e+07	0.809251	0.699927
Q8ZPJ8	7.03193e+07	7.85557e+07	0.895153	0.944115
Q8ZPL1	5.59787e+09	5.24227e+09	1.06783	0.882148
Q8ZPM4	80177000	61370000	1.30645	0.371382
A0A0U1FH30	159400000	137685000	1.15772	0.578969
P15434	45740500	7.66787e+07	0.596522	0.2435
Q8ZPV6	496030000	4.69657e+08	1.05615	0.900903
Q8ZPZ5	175410000	2.13073e+08	0.823238	0.738321
Q8ZQ09	1.06807e+08	108741500	0.982207	0.876913
A0A0H3NFM2	2.25197e+08	3.28383e+08	0.685774	0.401657
P16326	188820000	209780000	0.900086	0.958535
P10502	4.53637e+08	4.25713e+08	1.06559	0.730147
Q8ZQ71	3.37463e+08	2.74297e+08	1.23029	0.471345
Q8ZQ64	1.43923e+09	1190400000	1.20903	0.663493
Q8ZQ65	1.31853e+10	14613000000	0.902302	0.744274
Q8ZQB7	2.04367e+08	2.30133e+08	0.888036	0.923343
Q8ZQE5	1.08126e+08	1.08445e+08	0.997052	0.850314
Q8ZQB8	4.43343e+07	38991000	1.13704	0.611614
Q8ZQD6	590230000	489480000	1.20583	0.668221
Q8ZQC2	42084500	5.42643e+07	0.775546	0.610654
Q8ZQD3	2.07573e+08	3.87347e+08	0.535885	0.164875
Q8ZQD7	6.44897e+08	5.92273e+08	1.08885	0.84857
Q8ZQP1	89673000	64411000	1.3922	0.276014
A0A2H9YM89	2.71427e+08	2.57917e+08	1.05238	0.752898
Q8ZQR3	2038200000	2.01587e+09	1.01108	0.973714
Q8ZQW6	640250000	5.71323e+08	1.12064	0.798312
Q8ZQX6	440030000	5.64393e+08	0.779651	0.448177
E8X9Z7	8.20717e+08	7.68107e+08	1.06849	0.88109
A0A0H3N990	2.64817e+08	2.67033e+08	0.991699	0.859887
P37408	1.55227e+08	1.09627e+08	1.41595	0.252854
Q8ZRC0	317470000	2.73267e+08	1.16176	0.57268
Q8ZR94	3.71353e+08	3.30967e+08	1.12203	0.63582
Q8ZR99	162830000	1.85963e+08	0.875603	0.88719
P58480	3.73457e+08	3.99013e+08	0.93595	0.960555
Q8ZRD3	1.08233e+09	1.26153e+09	0.857951	0.629447
Q8ZRA5	4.85837e+08	461160000	1.05351	0.750945
Q8ZRB1	1.86573e+09	1.41517e+09	1.31838	0.511025
P37460	4.19527e+07	69606500	0.602712	0.252806
Q8ZRD1	88804500	128340000	0.691947	0.414496
Q8ZRD6	51959500	47911000	1.0845	0.697998
A0A0H3N855	87921000	1.27829e+08	0.6878	0.405844
Q3T8I2	445900000	3.58047e+08	1.24537	0.450449
Q8ZRN1	5.52167e+08	5.73557e+08	0.962706	0.909779
Q8ZRQ3	1.60553e+09	1.63637e+09	0.981157	0.961485
P14567	1.41393e+08	1.62957e+08	0.867674	0.86425
Q8ZRR9	63894000	96402000	0.662787	0.355984
Q8ZRP1	1.3279e+08	162350000	0.817922	0.723646
Q8ZRU0	9.69513e+09	9088000000	1.06681	0.883795
P0CL07	2.26843e+09	2.06697e+09	1.09747	0.834874
Q8ZRQ1	119768000	1.40363e+08	0.853271	0.822885
Q8ZRU2	3.38023e+08	404880000	0.834873	0.770769
Q8ZRU1	136178000	106039000	1.28423	0.3991
Q8ZRU5	157180000	223100000	0.704527	0.441401
Q8ZRZ3	211800000	256990000	0.824157	0.740868
Q8ZS18	1.54734e+08	121336000	1.27526	0.410632
E8XCE4	2.22533e+08	2.41583e+08	0.921145	0.987462
Q8ZJU9	1.23337e+09	1.25973e+09	0.97907	0.955625
A0A0H3NPV4	227330000	264670000	0.858919	0.839054
Q8ZK78	45946500	57151500	0.803942	0.685546
Q8ZK80	1.25767e+11	1.23377e+11	1.01937	0.960283
Q8ZK26	2.90817e+08	3.41267e+08	0.852168	0.819736
Q8ZK77	77686000	74270500	1.04599	0.763988
Q8ZK65	8.34527e+07	80716000	1.03391	0.785075
Q8ZK70	9.72487e+08	928810000	1.04702	0.915603
A0A0H3NKR7	384190000	349090000	1.10055	0.67113
A0A0H3NIY9	81677000	1.16514e+08	0.701004	0.433768
Q8ZKA4	7.00103e+09	7.41393e+09	0.944308	0.8586
Q8ZKB1	1182600000	1182600000	1	0.991667
P36557	3.15897e+08	3.47717e+08	0.908489	0.983128
Q8ZKE1	4.79447e+07	74714000	0.641709	0.31711
P36555	173450000	215030000	0.806632	0.692819
Q8ZKL1	1503000000	1.40187e+09	1.07214	0.875244
Q8ZKH5	1.05323e+08	8.52397e+07	1.23561	0.463914
Q8ZL40	181930000	1.55297e+08	1.1715	0.557667
Q8ZL41	2.86297e+08	3.45867e+08	0.827766	0.750897
A0A0H3NMY9	3.93283e+08	4.76617e+08	0.825156	0.74364
Q06995	1.65107e+08	1.44377e+08	1.14358	0.601195
P26471	5.06567e+08	6.27563e+08	0.807196	0.508368
P26469	118070000	138236000	0.854119	0.825308
Q8ZL54	7.18313e+07	79821000	0.899905	0.958006
Q8ZL96	3.14447e+09	3618500000	0.868997	0.657349
Q8ZL37	3.26927e+08	3.99767e+08	0.817794	0.723294
P26470	9.77393e+07	106840000	0.91482	0.998963
A0A0U1J367	1.28233e+08	1.23357e+08	1.03953	0.775232
P37421	6.62137e+08	355880000	1.86056	0.078632
Q8ZLB8	1.12336e+08	75632000	1.48529	0.193091
P50334	55411000	4.25213e+07	1.30313	0.375444
Q8ZLE9	3.62373e+07	4.01917e+07	0.901613	0.963002
Q8ZLF0	5.73093e+08	5.34627e+08	1.07195	0.87555
Q02755	588000000	5.90717e+08	0.995401	0.999121
Q8ZLK3	1.78477e+09	1.90393e+09	0.93741	0.839551
Q8ZLD9	5.76163e+07	45819500	1.25746	0.434078
P74884	1.52377e+09	1442800000	1.05612	0.900961
Q8ZLJ5	5.76483e+08	451620000	1.27648	0.567246
Q8ZLH5	6.88127e+07	1.08849e+08	0.632187	0.300498
P60626	54687000000	5.42027e+10	1.00894	0.977186
P0A2T6	1.76167e+08	1.51063e+08	1.16618	0.565846
A0A0U1K6N8	96583000	132980000	0.726297	0.490246
Q8ZLL6	61319000	59629500	1.02833	0.794855
A0A2H9YBW6	2.78827e+09	2.81347e+09	0.991043	0.98927
Q8ZLP3	2.88007e+08	342220000	0.841583	0.789671
Q8ZLS3	3.28813e+08	3.46353e+08	0.949358	0.936224
Q8ZLS6	2.32423e+08	277270000	0.838256	0.780283
Q8ZLT1	344500000	3.62583e+08	0.950126	0.934832
Q8ZLU4	1017080000	1108200000	0.917777	0.785883
Q8ZLU2	5.29883e+08	826390000	0.641202	0.21262
Q8ZLR5	3.12893e+08	360370000	0.868256	0.86593
Q8ZLR6	6.34063e+07	5.35243e+07	1.18463	0.537745
Q8ZLX8	2.50827e+08	2.41073e+08	1.04046	0.773618
P40731	2.37527e+08	269930000	0.879957	0.899828
Q8ZLX5	46132000	40518500	1.13854	0.609215
P26973	70267000	81793000	0.859083	0.839525
A0A0U1EY26	5.23873e+07	48858000	1.07224	0.718791
Q8ZM13	50387000	48438500	1.04023	0.774022
Q8ZLX1	6.46483e+07	73554000	0.878923	0.896824
Q8ZM51	6.98293e+07	65577000	1.06485	0.731427
P28354	216830000	1.96777e+08	1.10191	0.668868
Q8ZM95	6.18997e+07	1.13309e+08	0.546292	0.176804
P37178	1.25037e+08	9.77133e+07	1.27963	0.404987
Q8ZMC0	6.23167e+08	524810000	1.18741	0.695667
Q8ZMD2	36388000	41059000	0.886237	0.9181
Q8ZME2	296820000	219770000	1.35059	0.319984
P40827	8.19973e+08	659940000	1.2425	0.61491
P17328	1441200000	1441500000	0.999792	0.992004
Q8ZML7	8.29297e+07	110141000	0.752941	0.553773
Q8ZMM6	65564000	42799000	1.53191	0.159212
Q8ZMN3	9.77657e+06	7576700	1.29035	0.391347
P17327	3.15467e+08	3.34507e+08	0.94308	0.947611
P35891	5.53593e+08	654720000	0.845542	0.598723
P63365	4.20993e+08	4.62867e+08	0.909535	0.986191
Q8ZKW2	2.46033e+10	1.80737e+10	1.36128	0.456642
Q8ZKW1	1.14293e+08	1.39861e+08	0.817194	0.721644
Q8ZKX1	25711500	27454500	0.936513	0.959532
O33789	2.04447e+09	1927100000	1.0609	0.893269
Q9L6R0	67199000	82311000	0.816404	0.719473
Q9L6L1	5.75747e+08	4.64123e+08	1.2405	0.617759
P37457	1.58643e+08	168450000	0.941783	0.949964
Q9L6Q4	1429100000	1.48093e+09	0.965	0.916192
Q8ZKR4	124974500	194290000	0.643237	0.319831
P37409	1.00559e+09	1.05837e+09	0.950137	0.874761
Q8ZKP4	124970000	2.06823e+08	0.604235	0.255133
Q8ZKP0	28779500	4.48403e+07	0.641822	0.317311
C6G1Z0	170750000	2.31613e+08	0.73722	0.515807
H3JT48	9.18427e+07	1.66047e+08	0.553114	0.184966
Q93GQ8	3.96663e+08	4.94397e+08	0.802318	0.681169
G9CAD8	7.63663e+08	847850000	0.900706	0.740022
P0A2B1	4.31427e+10	4.05473e+10	1.06401	0.888285
Q7CR86	574870000	7.08473e+08	0.811421	0.517961
Q7CR84	1.64207e+08	145066500	1.13194	0.619789
Q7CR81	1.31727e+08	1.51393e+08	0.870096	0.871246
Q7CR80	1535400000	1553200000	0.98854	0.982233
P67693	246580000	3.17577e+08	0.776442	0.612961
Q8ZRQ2	9.40373e+09	9.89197e+09	0.950643	0.876167
P66541	149290000000	1.50477e+11	0.992114	0.992281
P65933	63855000	4.84473e+07	1.31803	0.357431
Q7CR63	100520000	1.55307e+08	0.647236	0.327024
P0A1Z2	59432000	67181000	0.884655	0.913493
P0A1C3	2.83417e+08	3.24143e+08	0.874356	0.883575
Q7CR61	1.82393e+09	1032340000	1.76679	0.116836
A0A2G1N1I8	8.97927e+07	78562000	1.14295	0.602194
Q7CR40	7.09707e+09	7.93457e+09	0.894449	0.723432
P0A261	6.28823e+09	7010200000	0.897012	0.730213
A0A2H9YNF0	2.08313e+09	1.95093e+09	1.06776	0.882262
P66193	2.75783e+08	284130000	0.970624	0.897766
P74876	51906000	52098000	0.996315	0.851631
Q7CR11	2.78083e+08	2.98147e+08	0.932706	0.966448
P67093	1.39567e+08	1.53173e+08	0.911168	0.990974
A0A0M2IY62	2.95697e+08	441310000	0.670043	0.370034
P67537	3.83543e+08	5.03907e+08	0.76114	0.574102
Q7CQZ3	114580000	1.26357e+08	0.906793	0.978163
Q8ZR00	1.49507e+08	1.76593e+08	0.846616	0.80393
Q7CQZ2	1.31723e+09	1.13976e+09	1.15572	0.743835
Q8ZQZ7	1593800000	1411000000	1.12955	0.784366
O87576	98775000	1.30833e+08	0.754968	0.558766
Q8ZQY0	287220000	262670000	1.09346	0.682942
Q7CQY1	2.10133e+08	2.67733e+08	0.784861	0.634824
Q8ZQW7	1.28585e+08	265960000	0.483474	0.113822
P63725	1.48073e+08	87640500	1.68955	0.0772231
A0A0H3T7A5	760810000	7.84017e+08	0.9704	0.931307
Q7CQX0	1.09627e+08	89483000	1.22512	0.478625
Q7CQW2	1.28801e+08	215920000	0.59652	0.243497
A0A2H9YA14	6.53257e+08	9.32553e+08	0.700503	0.29955
Q7CQU1	3592500000	3.94307e+09	0.911093	0.767828
Q7CQT9	206880000000	196610000000	1.05224	0.907209
P64394	293040000	2.11373e+08	1.38637	0.281917
A0A2H9YBG9	4.81023e+08	4.44847e+08	1.08132	0.703362
Q935S7	4.40603e+09	4.76047e+09	0.925547	0.807017
P37432	7.08703e+08	7.00913e+08	1.01111	0.973657
P0A1N8	51909000	83377000	0.622582	0.284339
P0A1J5	2.94677e+08	2.97383e+08	0.990898	0.861322
P0A7N6	3685600000	3373500000	1.09251	0.842741
P0A6B1	302900000	319940000	0.94674	0.940971
A0A0F6B041	65627000	4.08567e+07	1.60627	0.114744
E8XFE4	86912000	1.39707e+08	0.622103	0.283548
A0A0W5XNS1	118563500	9.76743e+07	1.21386	0.494691
E8XHL4	1687800000	1.76813e+09	0.954566	0.887076
Q56030	8.42657e+07	6.89757e+07	1.22167	0.483516
Q7CQP6	1817100000	1.51713e+09	1.19772	0.680258
P0A1P0	1109600000	1.18077e+09	0.939728	0.845942
Q8ZPT3	37876500	52763500	0.717854	0.470965
A0A0W5XDK3	1.28197e+08	1.29063e+08	0.993285	0.857049
P0A7Q3	1.34713e+10	1.46237e+10	0.921201	0.795178
P0A7L6	4.46203e+10	44094000000	1.01194	0.972324
Q8ZPQ9	6.17217e+07	6.46847e+07	0.954193	0.927464
Q7CQL0	3.18497e+08	350130000	0.909653	0.986537
Q7CQK9	74513000	55072000	1.35301	0.317311
A0A0U1ICA4	68117000	79522000	0.856581	0.832352
Q8ZPN0	9.20537e+07	77462000	1.18837	0.532126
A0A0F6B160	5.66597e+09	5411700000	1.04699	0.915666
P0A2D7	4.53447e+07	3.89787e+07	1.16332	0.570261
Q7CQG8	2.67227e+08	2.54187e+08	1.0513	0.754768
P36636	55417000	7.71513e+07	0.71829	0.47195
A0A0U1F144	881530000	9.12853e+08	0.965686	0.91811
P0A2K1	58672000	44975500	1.30453	0.373729
Q7CQF1	93862000	48958000	1.91719	0.0222627
P0A1V6	6.53157e+08	5.75787e+08	1.13437	0.776852
A0A0U1FXW5	5.80027e+07	6.14647e+07	0.943675	0.946531
Q7CQE4	251300000	201940000	1.24443	0.451735
P63993	2.35637e+08	294000000	0.801485	0.678928
P65363	440190000	4.41657e+08	0.996679	0.85098
P64501	3.60383e+08	3.69403e+08	0.975582	0.88883
A0A0H3NCC4	2.79407e+08	2.77057e+08	1.00848	0.829948
P07800	6.06727e+08	4.68363e+08	1.29542	0.541472
A0A0H3TB60	1968700000	2.10703e+09	0.934347	0.831122
Q66PQ6	9.61013e+10	9.25203e+10	1.0387	0.929024
P16328	8.69803e+08	8.11033e+08	1.07246	0.87473
P26402	3.71847e+08	410780000	0.905221	0.973561
P67408	433600000	5.90057e+08	0.734845	0.359474
Q8XEY4	21669000	17570500	1.23326	0.467183
P17127	3.06837e+08	3.68423e+08	0.832837	0.76506
Q7CQ71	2.78137e+10	24757000000	1.12347	0.793886
P67714	1.10503e+08	1.46333e+08	0.755148	0.55921
P40709	170820000	1.67167e+08	1.02185	0.806267
Q8ZNJ3	729490000	8.74367e+08	0.834307	0.571507
Q9X6X6	318750000	2.88687e+08	1.10414	0.665173
P58662	1.52413e+08	153880000	0.990469	0.86209
Q7CQ51	1509000000	1.36953e+09	1.10183	0.827957
P0A1Y8	2.43627e+08	137340000	1.77389	0.0500831
P0A1Y6	9.58053e+09	8.89863e+09	1.07663	0.868064
Q7CQ50	3.85307e+09	3690500000	1.04405	0.920399
Q7CQ49	5.83017e+08	443930000	1.31331	0.517677
Q7CQ47	8.76573e+07	1.08364e+08	0.808918	0.699022
Q7CQ41	2.03433e+08	147384000	1.3803	0.288152
Q7CQ39	123420000	1.45737e+08	0.84687	0.804652
A0A2H9YGW9	2.40677e+09	2.59707e+09	0.926725	0.810233
P0A249	5.78623e+08	5.72677e+08	1.01038	0.97484
Q7CQ24	8.53543e+07	7.57713e+07	1.12647	0.628608
A0A0M2J0X7	85873000	6.46427e+07	1.32843	0.345186
P0A1W4	1.08813e+09	1228200000	0.885958	0.701127
A0A2H9Y9L8	8.54623e+08	7.23277e+08	1.1816	0.704418
A0A0F6B557	50904000	7.60353e+07	0.669478	0.368928
Q7CQ05	336290000	3.35483e+08	1.0024	0.840765
Q7CQ03	2850800000	2.56443e+09	1.11167	0.812424
P0A2A1	121110000000	1.36323e+11	0.888403	0.707524
Q7CPZ7	3.63043e+09	3.91023e+09	0.928444	0.814933
A0A0U1K3M1	1.11158e+08	110821000	1.00304	0.839635
P0A2G1	2508800000	2.02087e+09	1.24145	0.616409
Q8ZMQ8	1.36403e+08	1.30543e+08	1.04489	0.765898
Q7CPY7	1.67113e+08	1.31927e+08	1.26671	0.421792
Q8ZMK6	3.48917e+09	3.59163e+09	0.971471	0.934308
P65977	5.91393e+09	5.54517e+09	1.0665	0.884282
Q7CPY6	3.60587e+08	2.55883e+08	1.40918	0.259309
A0A0F6B5V0	1.79373e+08	1.98973e+08	0.901494	0.962654
P0CL43	2.77847e+08	2.35957e+08	1.17753	0.548466
A0A0H3NR26	1.62793e+08	177970000	0.914723	0.99914
P64162	45055000	40307000	1.1178	0.642712
Q8ZME6	243060000	4.45523e+08	0.545561	0.175946
A0A2G0TCI8	7.93217e+07	1.10225e+08	0.719636	0.474999
Q8ZMB7	7.00153e+07	79803500	0.877347	0.892248
P60959	2.47977e+08	2.78417e+08	0.890667	0.931017
Q7CPU6	3.04163e+08	2.85637e+08	1.06486	0.7314
P66764	265210000	1.54027e+08	1.72185	0.0656763
A0A0H3NFV3	1.15117e+08	8.61393e+07	1.3364	0.335978
Q7CPT8	2.50217e+08	2.89393e+08	0.864625	0.855458
Q7CPS6	4.78813e+08	4.21547e+08	1.13585	0.613519
Q7CPS1	3.45187e+09	3.11217e+09	1.10915	0.816393
Q7CPS0	251300000	2.43843e+08	1.03058	0.790907
Q7CPR9	2.74023e+08	4.00743e+08	0.683788	0.397578
Q7CPR8	5.89863e+08	544970000	1.08238	0.858884
P68684	58278000000	5.58027e+10	1.04436	0.9199
P0A2E3	1.01846e+09	1.17603e+09	0.866016	0.64977
Q7CPQ1	2.22397e+08	168090000	1.32308	0.351448
P66431	5.26763e+10	5.16117e+10	1.02063	0.95825
P63343	12459000000	1.36753e+10	0.911056	0.767729
P66131	39977000000	4.28903e+10	0.932075	0.824882
Q7CPP7	9.83113e+10	1.06067e+11	0.926882	0.810663
P65454	1.08952e+09	1.23847e+09	0.87973	0.684927
Q7CPP2	7.54753e+08	7.55237e+08	0.99936	0.992704
Q7CPP0	107695000	1.09427e+08	0.984175	0.873378
Q7CPN9	1130400000	1146400000	0.986043	0.975213
P66643	8.35737e+10	8.69717e+10	0.96093	0.904819
A0A0H3NGL0	197510000	222090000	0.889324	0.927099
P0A6R6	2.07147e+08	1.30163e+08	1.59144	0.122733
P0A2J9	6.78487e+07	42571500	1.59376	0.121455
P0A1X8	1.10063e+09	1.02948e+09	1.06911	0.880098
O54296	3.94497e+10	3.72907e+10	1.0579	0.8981
Q8ZLM1	6.70767e+10	6.74083e+10	0.99508	0.999642
P0A7Q8	1.39627e+10	14924000000	0.935585	0.834527
P0A2A7	34805000000	3.73283e+10	0.932402	0.82578
Q7CPL6	8.47143e+10	89042000000	0.951397	0.878262
P66313	1.28517e+11	136750000000	0.939793	0.846122
P0A7X0	9.84003e+10	1.02766e+11	0.957515	0.895292
A0A0H3NSS7	2.41073e+10	2.31813e+10	1.03995	0.92702
P62405	1.47513e+11	1.43157e+11	1.03043	0.942388
Q7CPL5	7.29287e+10	7.40023e+10	0.985491	0.973662
P66451	12288000000	1.08621e+10	1.13128	0.781679
P66170	52936000000	4.85217e+10	1.09098	0.845186
Q7CPL4	40830000000	4.75687e+10	0.858338	0.630416
P61179	87207000000	87960000000	0.991439	0.990383
P66491	5.56227e+10	5.55413e+10	1.00146	0.989294
P60428	1.88633e+11	2.06603e+11	0.913022	0.773026
Q7CPL3	1.50863e+10	1.40447e+10	1.07417	0.872002
P60726	1.16743e+11	1.17347e+11	0.994859	1
P60446	2.32587e+11	233990000000	0.994003	0.997593
P67904	9.66477e+10	1.00335e+11	0.963247	0.911291
P0A2B3	1.43353e+11	1.39737e+11	1.02588	0.949748
P0A7S6	5.45403e+10	4.94093e+10	1.10385	0.824773
Q7CPK8	132550000	154690000	0.856875	0.833195
P0CL13	4.00467e+08	3.94573e+08	1.01494	0.818497
Q7CPJ6	4.87287e+08	533550000	0.913291	0.773752
Q8ZLE5	174260000	2.60953e+08	0.667782	0.36562
Q7CPJ0	1.08256e+08	102101500	1.06028	0.739264
A0A0U1J357	9.87363e+08	1.00635e+09	0.981136	0.961426
Q7CPI7	1.22433e+08	141354000	0.866147	0.859845
Q7CPH8	7.33447e+07	83923500	0.873947	0.88239
P26472	1.22277e+08	1.58503e+08	0.771445	0.600144
P19816	1.82517e+08	2.34363e+08	0.778777	0.618992
O68269	3.44133e+08	3.21083e+08	1.07179	0.719556
P0A2A5	4.64107e+10	4.81263e+10	0.964351	0.914377
Q7CPF1	740660000	8.51457e+08	0.869874	0.659586
P0A7P8	28540000000	2.77317e+10	1.02915	0.944466
P0A1B7	1341300000	1.52847e+09	0.877546	0.679279
Q7CPE4	4362400000	4335100000	1.0063	0.981462
P68704	3981600000	4.91083e+09	0.810779	0.516497
Q7CPE3	1.05203e+09	1.15217e+09	0.913091	0.773213
P0A265	1.67617e+08	2.83427e+08	0.591393	0.235974
P0A231	1144200000	969620000	1.18005	0.706756
P0A2B7	262040000	254960000	1.02777	0.795847
P0A2K5	6.05373e+08	5.74127e+08	1.05442	0.903684
P0A197	3.38027e+08	4.26923e+08	0.791774	0.653019
P0A2H3	1.62957e+08	196980000	0.827275	0.74953
Q7CPD5	1.65957e+08	2.34822e+08	0.706735	0.446225
Q9F173	1076400000	1063900000	1.01175	0.972628
Q7CPC6	2.74057e+08	2.03343e+08	1.34775	0.323145
Q8ZKS9	1.80683e+09	1.77263e+09	1.01929	0.960411
A0A0H3NNN9	6.35213e+09	5691700000	1.11603	0.805552
P66191	5.41277e+10	5.15927e+10	1.04913	0.912202
P0A2D3	155560000	2.48627e+08	0.625677	0.28948
P0A7K0	83727000000	88088000000	0.950493	0.87575
P0A2A3	200490000000	2.02523e+11	0.98996	0.986225
P0A297	108840000000	106820000000	1.01891	0.961031
P0A299	92996000000	9.29337e+10	1.00067	0.990579
A0A0J0ZRJ4	43199000	45479000	0.949867	0.935302
Q7CPB3	110645000	135525000	0.816418	0.719512
P0A1Q4	35115000	36606500	0.959256	0.9183
P0A195	2.54597e+08	2.01763e+08	1.26186	0.428215
A0A0W5X0X4	102516000	108845000	0.941853	0.949837
O85312	52976000	60495500	0.875701	0.887474
Q7CPA1	24856000	43951000	0.565539	0.200541
P64036	77002000	90152000	0.854135	0.825354
P67645	1.98216e+08	3.21263e+08	0.616988	0.275203
Q7CP96	5094200000	5.07657e+09	1.00347	0.986038
P66593	6.51933e+10	6.18133e+10	1.05468	0.903272
Q8ZK81	2.61223e+10	2.69303e+10	0.969997	0.930178
Q7CP88	8.03757e+08	746370000	1.07689	0.867652
E8XHD7	82985000	7.87087e+07	1.05433	0.749526
P0A2F0	58040500	75683000	0.76689	0.588567
A0A0H3NJN9	9.38533e+07	1.02417e+08	0.916387	0.996114
Q7CPN3	76491500	81957000	0.933313	0.965345
X5JA57	4.61407e+08	454750000	1.01464	0.819025
A0A0J5IUL5	267660000	202970000	1.31872	0.356613
A0A0W5X4D4	145550000	1.75257e+08	0.830496	0.758512
A0A0T9WAX0	1.00264e+08	66549000	1.50662	0.176982
F2Z7X2	6.90777e+07	84049000	0.821874	0.734546
A0A1I9W6X5	3.97763e+08	3.26227e+08	1.21928	0.486918
G9CAX2	4.37283e+08	569440000	0.767918	0.591171
A0A2C6YNG9	3.03753e+07	30733000	0.988362	0.865866
A0A2D0MHY5	3.82007e+07	36191000	1.05553	0.747456
A0A2G1MW38	2.38547e+08	3.17043e+08	0.75241	0.552468
Q8L248	5.75367e+08	444180000	1.29535	0.54157
Q93TC5	1.76787e+10	17219000000	1.02669	0.948433

## Sheet: sheet 2
Table S4 Quantitative analysis of polysomes by LC-MS/MS
Protein ID	Gene name	ΔackA LFQ intensity average	wt LFQ intensity average	A/W Fold change	Significance
Q8ZN71	gadA	0	3.44783e+07	0
Q9XCI8	der	0	25214000	0
Q8ZNH6	napA	0	1.38403e+08	0
Q8XG35	ccmE1	0	43050000	0
Q8ZNQ8	CR084_25375	0	45844000	0
Q8ZNW1	yebK	0	12570000	0
Q8ZP05	yoaE	0	1.43497e+07	0
Q8ZPK7	mlc	0	5.57053e+07	0
Q8ZQA2	STM1025	0	5.57153e+07	0
Q8ZR95	copA	0	47046000	0
Q8ZRR2	yadE	0	6.18803e+07	0
Q8ZK31	valS	0	4.64557e+07	0
Q8ZJX6	mdoB	0	5.55427e+07	0
Q8ZL56	gpml	0	94631000	0
Q8ZL95	glyQ	0	6.46713e+07	0
Q8ZLI3	malT	0	1.77873e+08	0
P25926	nirC	0	355300000	0
Q8ZLS5	obg	0	4.76987e+07	0
Q56016	rsmA	0	1.50773e+07	0
Q7CQW1	glnP	0	5.25097e+07	0
Q8ZPP2	mdtK	0	83008000	0
P65540	rsxE	0	28321000	0
A0A0W5XMD1	DD95	0	3.50193e+07	0
Q9KIJ8	srfC	0	76247000	0
P63411	ackA	0	928280000	0
A0A2H9Y9N7	cro	0	2.20153e+07	0
Q7CPY9	emrR	0	3.13107e+07	0
Q7CPU9	zapA	0	2.59017e+07	0
Q7CPT3	STM3134	0	19494000	0
Q7CPN4	sspB	0	2.58203e+07	0
P0A2R6	dusB	0	7.77983e+07	0
P25924	cysG	0	37772000	0
Q8ZLJ4	hslO	0	2.83617e+07	0
P0A2C3	rph	0	3.21817e+07	0
P0A1F2	dapF	0	67811000	0
Q8ZM16	hybC	3.41887e+08	7.91913e+08	0.431722	0.0471817
E8XC97	deaD	7090300000	16971000000	0.417789	0.0419748
Q8ZLK6	nirB	5.33813e+08	1.39783e+09	0.381886	0.0307492
P0CL49	potB	35237500	9.43843e+07	0.373341	0.0470876
P0A257	plsC	6.66353e+07	1.80607e+08	0.368953	0.0453258
P15928	fliF	2.82867e+08	7.68517e+08	0.368068	0.0271745
A0A0H3NGZ0	gntT	594530000	1.84403e+09	0.322407	0.0177917
A0A0U1J7T7	virK	2.96133e+08	1.01053e+09	0.293049	0.0133837
Q8ZMI6	hypD	89869000	3.21417e+08	0.279603	0.0198276
Q8ZP36	narK	823900000	3.02637e+09	0.272241	0.0108739
A0A0H3NBG4	fdnG	1.38431e+08	560440000	0.247005	0.0143153
A0A2H9YI27	B572_009420	2.72893e+08	1276900000	0.213716	0.00590546
P40812	ansP	67286000	343520000	0.195872	0.00836561
Q8ZLG3	gntU	137072000	7.10827e+08	0.192835	0.0080947
Q8ZMD1	sdaC	2.58227e+08	1.65997e+09	0.155561	0.00309701
Q8ZJY5	yjiY	121521500	1.12233e+09	0.108276	0.00178054
Q8ZMD0	sdaB	83354000	9.66487e+08	0.0862443	0.00136366
Q8ZPE6	fdnH	1.6888e+07	7.16753e+07	0.235618	0.0127366
Q8ZP39	narJ	818720000	1.65977e+09	0.493274	0.0771047
Q8ZP45	adhE	2.14747e+09	4379600000	0.490334	0.0753875
Q8ZLJ1	yhgF	8.17127e+08	1.66937e+09	0.489483	0.0748963
P67638	frdC	3.39243e+08	6.95037e+08	0.488094	0.0741002
Q9RCI2	miaB	1168000000	2.40453e+09	0.485749	0.0727719
Q8ZNK5	fruA	1719900000	3.62207e+09	0.474839	0.0668459
A0A2D0MR86	typH	30440500	6.51473e+07	0.467256	0.100843
P26466	lamB	2.51143e+08	5.40707e+08	0.464472	0.0987391
Q8ZR36	fepE	2.49667e+08	5.43547e+08	0.459329	0.0949439
Q8ZN52	rlmN	3.67803e+08	804810000	0.457006	0.0580186
P0A2N8	yihI	3.69843e+08	8.14857e+08	0.453875	0.0565734
Q8ZQM1	rimO	410420000	9.15233e+08	0.448432	0.0541325
Q7CPK4	gntK	81866500	1.83793e+08	0.445427	0.0852679
Q8ZPT9	ydjN	1.52427e+08	3.51227e+08	0.433984	0.0779157
P0A1J3	flgG	143470000	3.30643e+08	0.433912	0.0778711
P65702	pgk	1.5267e+08	3.72417e+08	0.409943	0.064147
A0A0J5EZF9	fxsA	9.16697e+07	2.34673e+08	0.390627	0.0545982
P0CL47	sipC	1.81503e+09	2.86647e+09	0.633195	0.202446
Q8ZN34	cadB	580890000	8.75413e+08	0.663561	0.24297
Q8ZND6	pta	6.41343e+08	1.27457e+09	0.503185	0.0831297
Q8ZNK2	yeiU	4.57413e+08	7.11933e+08	0.642495	0.214296
P26405	rfbK	90287000	1.37047e+08	0.658805	0.348419
P26418	fliM	2.79987e+08	544070000	0.514615	0.142393
P26417	fliL	3.68853e+08	599360000	0.615412	0.181129
P26609	fliS	1.24202e+08	2.02757e+08	0.612568	0.268129
Q8ZNU5	STM1934	48877000	91621000	0.533469	0.162194
P40729	flhA	1.96873e+08	3.44173e+08	0.572018	0.209033
Q8ZP38	narH	6.97387e+09	1.11363e+10	0.626226	0.193884
Q8ZP37	narG	2.03853e+10	3.31953e+10	0.614102	0.179627
Q8ZP40	narI	251970000	4.33887e+08	0.580728	0.220855
Q8ZPD1	srfA	1.72847e+08	3.28293e+08	0.526501	0.154647
P37592	ompD	2.26217e+10	37528000000	0.602794	0.167047
Q8ZPM1	rsxB	95365000	1.90167e+08	0.501481	0.129735
Q8ZPM6	dtpA	2.76207e+08	4.38227e+08	0.630283	0.297247
Q8ZPL9	add	8.84747e+08	1.36583e+09	0.647771	0.221238
A0A0H3NKE0	pagC	163110000	3.10253e+08	0.525732	0.153831
Q8ZQ14	fabF	1.69553e+08	2.68037e+08	0.632575	0.301163
P37439	ptsG	2.91747e+09	5295600000	0.550923	0.117685
Q8ZQR5	ybhA	1.39057e+08	2.30333e+08	0.603719	0.254343
Q8ZRM9	metN1	570690000	1035330000	0.551216	0.117927
Q8ZRN0	metI	2.06173e+08	3.77897e+08	0.545581	0.175969
Q8ZRN9	lpxB	71609000	1.08047e+08	0.66276	0.355933
Q8ZJY4	tsr	1.74933e+09	3286900000	0.532214	0.102996
Q8ZJW6	rsmC	8.91697e+07	1.74163e+08	0.511989	0.139789
Q8ZKB4	frdB	1.15033e+09	1993200000	0.577129	0.140965
Q8ZL03	ibpB	216080000	3.77053e+08	0.573075	0.210443
Q8ZLM0	secY	1.50347e+09	2579200000	0.58292	0.146558
Q8ZLS7	rlmE	290010000	5.25793e+08	0.551567	0.183091
P37430	nusA	3.85743e+08	674750000	0.571683	0.135856
Q8ZMK9	emrA	8.46767e+08	1.58503e+09	0.534226	0.104502
P64052	tsf	3.10213e+08	4.81383e+08	0.644421	0.321949
Q7CR39	secF	8.06003e+08	1.38987e+09	0.579914	0.143634
P0A2H5	tatE	1.71523e+08	327080000	0.524408	0.152433
Q8ZQK4	ybjL	6.84753e+07	1.24187e+08	0.55139	0.182877
Q7CQV0	artP	1.75827e+08	2.83123e+08	0.621025	0.281776
Q7CQU0	focA	3.20037e+08	606250000	0.527896	0.156136
P0A1J1	flgE	2484800000	3.80147e+09	0.653642	0.22915
Q8ZPA9	trg	159290000	2.51957e+08	0.632212	0.30054
A0A0W5WZH6	fliG	3.49613e+08	6.81097e+08	0.513309	0.0896724
Q7CQ78	fruK	295190000	466100000	0.633319	0.302442
P67246	yfcN	109402000	2.03037e+08	0.538829	0.168186
A0A2H9Y9N6	CR0	2.20933e+08	335420000	0.658677	0.348177
Q7CPQ0	secG	1034330000	1.79937e+09	0.57483	0.138791
E8XCB4	yhbY	678780000	1.33103e+09	0.509965	0.0874669
P0A1H3	fusA	2529400000	4.37237e+09	0.578497	0.142271
Q7CPH6	yibN	1.82183e+09	2.84273e+09	0.640874	0.212196
P0A7P2	rpmG	6460800000	1.06683e+10	0.605605	0.17011
P0A2R8	corA	3.40353e+08	589420000	0.577438	0.216334
Q9F2E0	typA	808240000	1540400000	0.524695	0.0975193
P65692	pfkA	1.47763e+08	246210000	0.600152	0.248928
P0A1H5	tufA	5.36627e+09	8.69547e+09	0.617134	0.183117
P0AA02	nusG	290290000	4.46297e+08	0.650442	0.332865
Q7CP89	ytfL	3.91207e+08	6.46347e+08	0.605258	0.16973
P60829	yjgA	4.82113e+08	9.56693e+08	0.503937	0.083602
A0A0H3NTC4	pitA	1.30157e+09	2.21087e+09	0.588713	0.152321
P0A1N0	spaK	9.96837e+07	1.84253e+08	0.541014	0.170676
Q8ZNK9	lysP	1.37245e+08	2.41083e+08	0.569283	0.205417
P26398	rfbH	30839000	5.02157e+07	0.614131	0.270616
P26419	fliN	606578000	1.17405e+09	0.516656	0.0919244
Q8ZP35	narX	6.61657e+07	1.00931e+08	0.655556	0.342322
P04285	oppD	151470000	2.51047e+08	0.603354	0.253785
P15434	pheT	45740500	7.66787e+07	0.596522	0.2435
Q8ZQD3	dmsA	2.07573e+08	3.87347e+08	0.535885	0.164875
P37460	dmsA	4.19527e+07	69606500	0.602712	0.252806
Q8ZRR9	yadG	63894000	96402000	0.662787	0.355984
Q8ZKE1	dcuB	4.79447e+07	74714000	0.641709	0.31711
Q8ZLH5	glpG	6.88127e+07	1.08849e+08	0.632187	0.300498
Q8ZLU2	diaA	5.29883e+08	826390000	0.641202	0.21262
Q8ZM95	STM3022	6.18997e+07	1.13309e+08	0.546292	0.176804
Q8ZKR4	fieF	124974500	194290000	0.643237	0.319831
Q8ZKP4	glpX	124970000	2.06823e+08	0.604235	0.255133
Q8ZKP0	menA	28779500	4.48403e+07	0.641822	0.317311
H3JT48	PSLT046	9.18427e+07	1.66047e+08	0.553114	0.184966
Q7CR63	cdsA	100520000	1.55307e+08	0.647236	0.327024
Q8ZQW7	potE	1.28585e+08	265960000	0.483474	0.113822
Q7CQW2	glnQ	1.28801e+08	215920000	0.59652	0.243497
P0A1N8	flgH	51909000	83377000	0.622582	0.284339
E8XFE4	lolC	86912000	1.39707e+08	0.622103	0.283548
Q8ZME6	ygcB	243060000	4.45523e+08	0.545561	0.175946
P0A265	ppiC	1.67617e+08	2.83427e+08	0.591393	0.235974
P0A2D3	secE	155560000	2.48627e+08	0.625677	0.28948
Q7CPA1	aspA	24856000	43951000	0.565539	0.200541
P67645	frdD	1.98216e+08	3.21263e+08	0.616988	0.275203
